# Supplementary material for: Transcriptional response of Fusarium oxysporum and Neocosmospora solani challenged with amphotericin B or posaconazole
Source: Microbiology (Reading). 2020 Jul 9;166(10):936–46. doi: 10.1099/mic.0.000927 (PMC7660915; doi:10.1099/mic.0.000927)
Supplement: Supplementary material 2 [file mic-166-936-s002.xlsx]

## Sheet: F.oxysporum + AMB
test_id	gene_id	gene	locus	sample_1	sample_2	status	value_1	value_2	log2(fold_change)	test_stat	p_value	q_value	significant
XLOC_000140	XLOC_000140	-	jgi|Fusox2|10296|FOXG_13277T0:43-591	FOXAMP	FOXNTC	OK	3.56887	0	-6.38819	-nan	5e-05	0.00322127	yes
XLOC_001553	XLOC_001553	-	jgi|Fusox2|14217|FOXG_14591T0:1127-1504	FOXAMP	FOXNTC	OK	4.10796	0	-6.38820	-nan	5e-05	0.00322127	yes
XLOC_003660	XLOC_003660	-	jgi|Fusox2|20487|FOXG_04314T0:1509-2331	FOXAMP	FOXNTC	OK	4.84913	0	-6.38820	-nan	5e-05	0.00322127	yes
XLOC_004700	XLOC_004700	-	jgi|Fusox2|2341|FOXG_01240T0:450-884	FOXAMP	FOXNTC	OK	4.04796	0	-6.38820	-nan	5e-05	0.00322127	yes
XLOC_005700	XLOC_005700	-	jgi|Fusox2|26265|FOXG_07860T0:14-881	FOXAMP	FOXNTC	OK	1.56937	0	-6.38820	-nan	0.0003	0.0128851	yes
XLOC_008455	XLOC_008455	-	jgi|Fusox2|8230|FOXG_11967T0:5960-6582	FOXAMP	FOXNTC	OK	1.70064	0	-6.38820	-nan	0.0003	0.0128851	yes
XLOC_000184	XLOC_000184	-	jgi|Fusox2|10391|FOXG_13345T0:747-1001	FOXAMP	FOXNTC	OK	0	4.60749	5.71096	-nan	0.0013	0.0343208	yes
XLOC_001135	XLOC_001135	-	jgi|Fusox2|12776|FOXG_02574T0:287-468	FOXAMP	FOXNTC	OK	0	20.9095	5.71096	-nan	0.00075	0.0248075	yes
XLOC_001818	XLOC_001818	-	jgi|Fusox2|15313|FOXG_15331T0:4-1024	FOXAMP	FOXNTC	OK	0	3.66514	5.71096	-nan	0.0002	0.00959222	yes
XLOC_001889	XLOC_001889	-	jgi|Fusox2|15458|FOXG_15433T0:169-975	FOXAMP	FOXNTC	OK	0	1.86951	5.71096	-nan	0.0017	0.0398807	yes
XLOC_001927	XLOC_001927	-	jgi|Fusox2|15542|FOXG_21930T0:459-648	FOXAMP	FOXNTC	OK	0	23.0631	5.71096	-nan	0.0004	0.0156964	yes
XLOC_001988	XLOC_001988	-	jgi|Fusox2|15816|FOXG_15501T0:1453-1765	FOXAMP	FOXNTC	OK	0	6.48764	5.71096	-nan	0.00065	0.0223564	yes
XLOC_002094	XLOC_002094	-	jgi|Fusox2|16210|FOXG_15756T0:3486-4346	FOXAMP	FOXNTC	OK	0	1.525	5.71096	-nan	0.0003	0.0128851	yes
XLOC_002192	XLOC_002192	-	jgi|Fusox2|16469|FOXG_02767T0:1207-1835	FOXAMP	FOXNTC	OK	0	4.51296	5.71096	-nan	0.0004	0.0156964	yes
XLOC_002900	XLOC_002900	-	jgi|Fusox2|18176|FOXG_22202T0:1888-2153	FOXAMP	FOXNTC	OK	0	3.443	5.71096	-nan	0.0019	0.0427154	yes
XLOC_002991	XLOC_002991	-	jgi|Fusox2|18904|FOXG_16521T0:546-1008	FOXAMP	FOXNTC	OK	0	1.84779	5.71096	-nan	0.00095	0.028676	yes
XLOC_003026	XLOC_003026	-	jgi|Fusox2|18978|FOXG_16580T0:2-750	FOXAMP	FOXNTC	OK	0	1.83352	5.71096	-nan	5e-05	0.00322127	yes
XLOC_003163	XLOC_003163	-	jgi|Fusox2|19443|FOXG_22612T0:0-312	FOXAMP	FOXNTC	OK	0	10.47	5.71096	-nan	0.0004	0.0156964	yes
XLOC_003195	XLOC_003195	-	jgi|Fusox2|19512|FOXG_22629T0:62-353	FOXAMP	FOXNTC	OK	0	37.8737	5.71096	-nan	5e-05	0.00322127	yes
XLOC_003443	XLOC_003443	-	jgi|Fusox2|20019|FOXG_04034T0:939-1476	FOXAMP	FOXNTC	OK	0	1.43366	5.71096	-nan	0.0017	0.0398807	yes
XLOC_003454	XLOC_003454	-	jgi|Fusox2|20045|FOXG_04058T0:875-1226	FOXAMP	FOXNTC	OK	0	6.16887	5.71096	-nan	5e-05	0.00322127	yes
XLOC_003516	XLOC_003516	-	jgi|Fusox2|20159|FOXG_04132T0:531-630	FOXAMP	FOXNTC	OK	0	77.1579	5.71096	-nan	0.00175	0.0405034	yes
XLOC_003656	XLOC_003656	-	jgi|Fusox2|20483|FOXG_04310T0:29-480	FOXAMP	FOXNTC	OK	0	1.99377	5.71096	-nan	0.0011	0.0310337	yes
XLOC_003785	XLOC_003785	-	jgi|Fusox2|20749|FOXG_04490T0:203-1488	FOXAMP	FOXNTC	OK	0	1.91489	5.71096	-nan	5e-05	0.00322127	yes
XLOC_003828	XLOC_003828	-	jgi|Fusox2|20845|FOXG_04571T0:222-330	FOXAMP	FOXNTC	OK	0	42.7078	5.71096	-nan	0.00155	0.0380146	yes
XLOC_003966	XLOC_003966	-	jgi|Fusox2|21488|FOXG_17189T0:20-616	FOXAMP	FOXNTC	OK	0	1.41608	5.71096	-nan	0.0009	0.0278484	yes
XLOC_004076	XLOC_004076	-	jgi|Fusox2|21820|FOXG_04811T0:35-1273	FOXAMP	FOXNTC	OK	0	3.4391	5.71096	-nan	5e-05	0.00322127	yes
XLOC_004091	XLOC_004091	-	jgi|Fusox2|21851|FOXG_04838T0:71-829	FOXAMP	FOXNTC	OK	0	3.43773	5.71096	-nan	5e-05	0.00322127	yes
XLOC_004112	XLOC_004112	-	jgi|Fusox2|21893|FOXG_04873T0:1490-2102	FOXAMP	FOXNTC	OK	0	1.86878	5.71096	-nan	5e-05	0.00322127	yes
XLOC_004167	XLOC_004167	-	jgi|Fusox2|22003|FOXG_18942T0:90-777	FOXAMP	FOXNTC	OK	0	2.64959	5.71096	-nan	5e-05	0.00322127	yes
XLOC_004450	XLOC_004450	-	jgi|Fusox2|22637|FOXG_05310T0:214-585	FOXAMP	FOXNTC	OK	0	10.0074	5.71096	-nan	5e-05	0.00322127	yes
XLOC_004686	XLOC_004686	-	jgi|Fusox2|23386|FOXG_17590T0:31-979	FOXAMP	FOXNTC	OK	0	2.37493	5.71096	-nan	0.00085	0.0266838	yes
XLOC_004705	XLOC_004705	-	jgi|Fusox2|23431|FOXG_17627T0:648-1089	FOXAMP	FOXNTC	OK	0	5.50806	5.71096	-nan	0.0008	0.0258667	yes
XLOC_004715	XLOC_004715	-	jgi|Fusox2|23493|FOXG_05619T0:372-437	FOXAMP	FOXNTC	OK	0	19315.4	5.71096	-nan	5e-05	0.00322127	yes
XLOC_004880	XLOC_004880	-	jgi|Fusox2|2385|FOXG_18057T0:24-590	FOXAMP	FOXNTC	OK	0	1.721	5.71096	-nan	0.0001	0.00560584	yes
XLOC_005288	XLOC_005288	-	jgi|Fusox2|24828|FOXG_17657T0:0-179	FOXAMP	FOXNTC	OK	0	54.4262	5.71096	-nan	5e-05	0.00322127	yes
XLOC_005515	XLOC_005515	-	jgi|Fusox2|25939|FOXG_07643T0:763-1080	FOXAMP	FOXNTC	OK	0	5.2754	5.71096	-nan	0.0021	0.045551	yes
XLOC_005608	XLOC_005608	-	jgi|Fusox2|26072|FOXG_07748T0:3-697	FOXAMP	FOXNTC	OK	0	1.19145	5.71096	-nan	0.00095	0.028676	yes
XLOC_005763	XLOC_005763	-	jgi|Fusox2|26372|FOXG_07932T0:7-604	FOXAMP	FOXNTC	OK	0	2.16073	5.71096	-nan	0.00015	0.00757281	yes
XLOC_006211	XLOC_006211	-	jgi|Fusox2|3163|FOXG_19819T0:2-168	FOXAMP	FOXNTC	OK	0	12.7124	5.71096	-nan	0.00015	0.00757281	yes
XLOC_007102	XLOC_007102	-	jgi|Fusox2|5073|FOXG_09817T0:855-953	FOXAMP	FOXNTC	OK	0	77.9386	5.71096	-nan	0.00125	0.0336176	yes
XLOC_007430	XLOC_007430	-	jgi|Fusox2|5847|FOXG_20286T0:174-537	FOXAMP	FOXNTC	OK	0	4.39606	5.71096	-nan	0.0021	0.045551	yes
XLOC_007592	XLOC_007592	-	jgi|Fusox2|6231|FOXG_20330T0:70-1201	FOXAMP	FOXNTC	OK	0	1.4961	5.71096	-nan	5e-05	0.00322127	yes
XLOC_007737	XLOC_007737	-	jgi|Fusox2|6620|FOXG_10868T0:561-722	FOXAMP	FOXNTC	OK	0	13.1612	5.71096	-nan	0.0016	0.0388	yes
XLOC_007800	XLOC_007800	-	jgi|Fusox2|6769|FOXG_10992T0:76-151	FOXAMP	FOXNTC	OK	0	12600.4	5.71096	-nan	5e-05	0.00322127	yes
XLOC_007891	XLOC_007891	-	jgi|Fusox2|6932|FOXG_20451T0:6-149	FOXAMP	FOXNTC	OK	0	21.9967	5.71096	-nan	0.0003	0.0128851	yes
XLOC_007994	XLOC_007994	-	jgi|Fusox2|7148|FOXG_11234T0:1-1381	FOXAMP	FOXNTC	OK	0	2.88413	5.71096	-nan	5e-05	0.00322127	yes
XLOC_008288	XLOC_008288	-	jgi|Fusox2|7828|FOXG_11649T0:467-1056	FOXAMP	FOXNTC	OK	0	2.15138	5.71096	-nan	0.00015	0.00757281	yes
XLOC_008419	XLOC_008419	-	jgi|Fusox2|8155|FOXG_11896T0:6-960	FOXAMP	FOXNTC	OK	0	4.75312	5.71096	-nan	5e-05	0.00322127	yes
XLOC_008420	XLOC_008420	-	jgi|Fusox2|8155|FOXG_11896T0:1166-1460	FOXAMP	FOXNTC	OK	0	12.1207	5.71096	-nan	5e-05	0.00322127	yes
XLOC_008425	XLOC_008425	-	jgi|Fusox2|8169|FOXG_20630T0:1-1024	FOXAMP	FOXNTC	OK	0	2.66305	5.71096	-nan	5e-05	0.00322127	yes
XLOC_008522	XLOC_008522	-	jgi|Fusox2|8335|FOXG_12047T0:61-896	FOXAMP	FOXNTC	OK	0	1.24533	5.71096	-nan	0.00045	0.0171896	yes
XLOC_008546	XLOC_008546	-	jgi|Fusox2|8390|FOXG_12096T0:614-872	FOXAMP	FOXNTC	OK	0	8.48041	5.71096	-nan	0.00065	0.0223564	yes
XLOC_008629	XLOC_008629	-	jgi|Fusox2|8562|FOXG_12223T0:289-1839	FOXAMP	FOXNTC	OK	0	2.7306	5.71096	-nan	5e-05	0.00322127	yes
XLOC_008631	XLOC_008631	-	jgi|Fusox2|8564|FOXG_12225T0:222-1558	FOXAMP	FOXNTC	OK	0	3.11199	5.71096	-nan	5e-05	0.00322127	yes
XLOC_008635	XLOC_008635	-	jgi|Fusox2|8570|FOXG_12232T0:1-413	FOXAMP	FOXNTC	OK	0	3.92567	5.71096	-nan	5e-05	0.00322127	yes
XLOC_009035	XLOC_009035	-	jgi|Fusox2|9384|FOXG_12990T0:36-1719	FOXAMP	FOXNTC	OK	0	4.43406	5.71096	-nan	5e-05	0.00322127	yes
XLOC_001502	XLOC_001502	-	jgi|Fusox2|14084|FOXG_21557T0:30-737	FOXAMP	FOXNTC	OK	10073	60.1301	-7.38819	-4.56577	0.0001	0.00560584	yes
XLOC_008572	XLOC_008572	-	jgi|Fusox2|8455|FOXG_12143T0:90-1943	FOXAMP	FOXNTC	OK	180.254	1.46749	-6.94054	-6.32795	5e-05	0.00322127	yes
XLOC_000463	XLOC_000463	-	jgi|Fusox2|11093|FOXG_18156T0:1-649	FOXAMP	FOXNTC	OK	5781.46	51.6352	-6.80694	-5.94353	5e-05	0.00322127	yes
XLOC_001137	XLOC_001137	-	jgi|Fusox2|12781|FOXG_02577T0:4-1164	FOXAMP	FOXNTC	OK	1.15663	121.17	6.71096	4.72969	0.0003	0.0128851	yes
XLOC_000600	XLOC_000600	-	jgi|Fusox2|11419|FOXG_01826T0:0-672	FOXAMP	FOXNTC	OK	7.1355	726.37	6.66955	4.206	5e-05	0.00322127	yes
XLOC_001934	XLOC_001934	-	jgi|Fusox2|15569|FOXG_21944T0:1-1130	FOXAMP	FOXNTC	OK	170.908	1.73383	-6.62311	-4.46776	0.00145	0.0363891	yes
XLOC_008142	XLOC_008142	-	jgi|Fusox2|7494|FOXG_11450T0:67-2300	FOXAMP	FOXNTC	OK	1121.76	11.8529	-6.56437	-4.76784	5e-05	0.00322127	yes
XLOC_001503	XLOC_001503	-	jgi|Fusox2|14085|FOXG_14484T0:18-2172	FOXAMP	FOXNTC	OK	99.3779	1.16232	-6.41785	-6.02	5e-05	0.00322127	yes
XLOC_001989	XLOC_001989	-	jgi|Fusox2|15816|FOXG_15501T0:1981-2445	FOXAMP	FOXNTC	OK	7.56538	554.656	6.19604	5.05533	5e-05	0.00322127	yes
XLOC_005757	XLOC_005757	-	jgi|Fusox2|26356|FOXG_07919T0:85-1513	FOXAMP	FOXNTC	OK	616.643	8.92493	-6.11045	-5.45587	5e-05	0.00322127	yes
XLOC_006710	XLOC_006710	-	jgi|Fusox2|4231|FOXG_09265T0:25-816	FOXAMP	FOXNTC	OK	345.638	5.78074	-5.90187	-5.03381	5e-05	0.00322127	yes
XLOC_008511	XLOC_008511	-	jgi|Fusox2|8310|FOXG_12024T0:8-1662	FOXAMP	FOXNTC	OK	0.607169	30.3203	5.64204	4.5544	5e-05	0.00322127	yes
XLOC_000220	XLOC_000220	-	jgi|Fusox2|10478|FOXG_13404T0:0-2270	FOXAMP	FOXNTC	OK	205.803	4.19239	-5.61735	-4.61502	5e-05	0.00322127	yes
XLOC_002667	XLOC_002667	-	jgi|Fusox2|17537|FOXG_03403T0:28-1308	FOXAMP	FOXNTC	OK	232.31	4.78089	-5.60263	-4.51643	5e-05	0.00322127	yes
XLOC_007002	XLOC_007002	-	jgi|Fusox2|4904|FOXG_09685T0:12-1658	FOXAMP	FOXNTC	OK	2.60687	125.127	5.58492	4.54075	5e-05	0.00322127	yes
XLOC_000115	XLOC_000115	-	jgi|Fusox2|10257|FOXG_21114T0:12-813	FOXAMP	FOXNTC	OK	15732.9	332.586	-5.56391	-3.61418	5e-05	0.00322127	yes
XLOC_008320	XLOC_008320	-	jgi|Fusox2|7895|FOXG_11698T0:1-1073	FOXAMP	FOXNTC	OK	1.14521	48.456	5.40299	4.36929	0.0003	0.0128851	yes
XLOC_002197	XLOC_002197	-	jgi|Fusox2|16478|FOXG_02777T0:0-2751	FOXAMP	FOXNTC	OK	5253.98	125.33	-5.3896	-3.45679	5e-05	0.00322127	yes
XLOC_007882	XLOC_007882	-	jgi|Fusox2|690|FOXG_17862T0:18-1135	FOXAMP	FOXNTC	OK	94.3175	2.27988	-5.37049	-4.36129	5e-05	0.00322127	yes
XLOC_005512	XLOC_005512	-	jgi|Fusox2|25935|FOXG_07639T0:89-2324	FOXAMP	FOXNTC	OK	356.493	8.9619	-5.31392	-5.14025	5e-05	0.00322127	yes
XLOC_008378	XLOC_008378	-	jgi|Fusox2|8047|FOXG_11813T0:0-1262	FOXAMP	FOXNTC	OK	385.508	9.82591	-5.29403	-4.47256	5e-05	0.00322127	yes
XLOC_002995	XLOC_002995	-	jgi|Fusox2|18910|FOXG_16527T0:111-879	FOXAMP	FOXNTC	OK	1561.7	41.0822	-5.24846	-4.87689	5e-05	0.00322127	yes
XLOC_004881	XLOC_004881	-	jgi|Fusox2|23866|FOXG_05898T0:404-2561	FOXAMP	FOXNTC	OK	21.0576	762.282	5.17791	3.57936	5e-05	0.00322127	yes
XLOC_006377	XLOC_006377	-	jgi|Fusox2|3510|FOXG_08749T0:3-673	FOXAMP	FOXNTC	OK	88.8725	2.55194	-5.12207	-4.30292	0.0004	0.0156964	yes
XLOC_007069	XLOC_007069	-	jgi|Fusox2|5024|FOXG_09779T0:28-2013	FOXAMP	FOXNTC	OK	48.1419	1.41266	-5.09081	-4.14076	5e-05	0.00322127	yes
XLOC_001838	XLOC_001838	-	jgi|Fusox2|15352|FOXG_15360T0:0-184	FOXAMP	FOXNTC	OK	1082.17	31.8009	-5.08872	-3.71729	5e-05	0.00322127	yes
XLOC_006388	XLOC_006388	-	jgi|Fusox2|3538|FOXG_08765T0:120-1569	FOXAMP	FOXNTC	OK	1.03418	34.8751	5.07564	4.21162	5e-05	0.00322127	yes
XLOC_006974	XLOC_006974	-	jgi|Fusox2|4848|FOXG_09647T0:248-1628	FOXAMP	FOXNTC	OK	9.92179	326.972	5.04242	4.26974	5e-05	0.00322127	yes
XLOC_006822	XLOC_006822	-	jgi|Fusox2|4473|FOXG_09410T0:11-423	FOXAMP	FOXNTC	OK	806.983	25.3173	-4.99434	-4.7816	5e-05	0.00322127	yes
XLOC_006532	XLOC_006532	-	jgi|Fusox2|3882|FOXG_09027T0:8-1770	FOXAMP	FOXNTC	OK	309.702	9.90342	-4.96681	-4.0039	5e-05	0.00322127	yes
XLOC_002749	XLOC_002749	-	jgi|Fusox2|17746|FOXG_03522T0:6-3103	FOXAMP	FOXNTC	OK	0.637107	19.7767	4.95612	3.78994	5e-05	0.00322127	yes
XLOC_004109	XLOC_004109	-	jgi|Fusox2|21886|FOXG_04868T0:37-1317	FOXAMP	FOXNTC	OK	1.0367	31.9526	4.94586	3.88879	0.00105	0.0302155	yes
XLOC_004523	XLOC_004523	-	jgi|Fusox2|22848|FOXG_05414T0:4-1916	FOXAMP	FOXNTC	OK	563.515	18.3713	-4.93893	-4.75548	5e-05	0.00322127	yes
XLOC_004509	XLOC_004509	-	jgi|Fusox2|22825|FOXG_19051T0:0-1980	FOXAMP	FOXNTC	OK	285.216	9.42375	-4.91961	-4.91373	5e-05	0.00322127	yes
XLOC_003504	XLOC_003504	-	jgi|Fusox2|20138|FOXG_04119T0:6-1198	FOXAMP	FOXNTC	OK	3.80272	112.856	4.89131	3.86805	5e-05	0.00322127	yes
XLOC_007273	XLOC_007273	-	jgi|Fusox2|5427|FOXG_10105T0:141-1059	FOXAMP	FOXNTC	OK	80.6684	2.93959	-4.77832	-4.46272	5e-05	0.00322127	yes
XLOC_002135	XLOC_002135	-	jgi|Fusox2|16296|FOXG_15830T0:0-1981	FOXAMP	FOXNTC	OK	0.942228	25.7352	4.77152	4.4035	5e-05	0.00322127	yes
XLOC_006253	XLOC_006253	-	jgi|Fusox2|3249|FOXG_08562T0:0-2855	FOXAMP	FOXNTC	OK	126.514	4.64223	-4.76834	-4.86835	5e-05	0.00322127	yes
XLOC_005881	XLOC_005881	-	jgi|Fusox2|2655|FOXG_08222T0:0-789	FOXAMP	FOXNTC	OK	81.363	3.11531	-4.70693	-3.84831	0.00045	0.0171896	yes
XLOC_001505	XLOC_001505	-	jgi|Fusox2|14095|FOXG_21564T0:5-378	FOXAMP	FOXNTC	OK	512.806	19.8328	-4.69246	-4.36088	0.00015	0.00757281	yes
XLOC_006927	XLOC_006927	-	jgi|Fusox2|4743|FOXG_09565T0:4-1326	FOXAMP	FOXNTC	OK	880.338	34.6948	-4.66527	-4.12396	5e-05	0.00322127	yes
XLOC_006633	XLOC_006633	-	jgi|Fusox2|4044|FOXG_09149T0:0-1047	FOXAMP	FOXNTC	OK	2.16475	53.5018	4.62731	3.95189	0.0005	0.0184466	yes
XLOC_001822	XLOC_001822	-	jgi|Fusox2|15319|FOXG_15337T0:44-4046	FOXAMP	FOXNTC	OK	67.0447	2.79816	-4.58257	-4.57423	5e-05	0.00322127	yes
XLOC_000154	XLOC_000154	-	jgi|Fusox2|10319|FOXG_13296T0:35-1976	FOXAMP	FOXNTC	OK	0.386707	9.15726	4.5656	3.50339	0.0021	0.045551	yes
XLOC_007788	XLOC_007788	-	jgi|Fusox2|6731|FOXG_10964T0:1508-1809	FOXAMP	FOXNTC	OK	23.3695	545.229	4.54416	3.28813	5e-05	0.00322127	yes
XLOC_006725	XLOC_006725	-	jgi|Fusox2|4250|FOXG_09281T0:165-1988	FOXAMP	FOXNTC	OK	2.33909	52.0153	4.47491	3.84813	5e-05	0.00322127	yes
XLOC_002262	XLOC_002262	-	jgi|Fusox2|16609|FOXG_02878T0:143-1340	FOXAMP	FOXNTC	OK	1.74006	38.2785	4.45932	3.78392	5e-05	0.00322127	yes
XLOC_007075	XLOC_007075	-	jgi|Fusox2|5031|FOXG_09785T0:37-1692	FOXAMP	FOXNTC	OK	0.823598	17.606	4.41799	3.45415	0.00165	0.0395679	yes
XLOC_000161	XLOC_000161	-	jgi|Fusox2|10336|FOXG_13309T0:0-1631	FOXAMP	FOXNTC	OK	27.8322	1.30413	-4.41559	-3.65159	0.00095	0.028676	yes
XLOC_008447	XLOC_008447	-	jgi|Fusox2|8217|FOXG_11954T0:2212-3011	FOXAMP	FOXNTC	OK	60.3494	2.87833	-4.39004	-4.0164	5e-05	0.00322127	yes
XLOC_004229	XLOC_004229	-	jgi|Fusox2|22161|FOXG_05035T0:2-821	FOXAMP	FOXNTC	OK	92.0113	4.44746	-4.37076	-3.66611	5e-05	0.00322127	yes
XLOC_006254	XLOC_006254	-	jgi|Fusox2|3251|FOXG_19831T0:0-303	FOXAMP	FOXNTC	OK	404.563	19.7491	-4.35651	-3.23995	5e-05	0.00322127	yes
XLOC_002198	XLOC_002198	-	jgi|Fusox2|16479|FOXG_02778T0:0-672	FOXAMP	FOXNTC	OK	406.551	20.22	-4.32958	-4.47274	5e-05	0.00322127	yes
XLOC_008612	XLOC_008612	-	jgi|Fusox2|8527|FOXG_12199T0:66-873	FOXAMP	FOXNTC	OK	38.4481	1.92305	-4.32145	-3.7729	5e-05	0.00322127	yes
XLOC_000007	XLOC_000007	-	jgi|Fusox2|10028|FOXG_13070T0:3-1993	FOXAMP	FOXNTC	OK	147.635	7.44006	-4.31058	-4.30918	5e-05	0.00322127	yes
XLOC_008446	XLOC_008446	-	jgi|Fusox2|8217|FOXG_11954T0:0-2148	FOXAMP	FOXNTC	OK	33.1643	1.67184	-4.31013	-4.10829	5e-05	0.00322127	yes
XLOC_000360	XLOC_000360	-	jgi|Fusox2|10838|FOXG_01504T0:232-1532	FOXAMP	FOXNTC	OK	42.3301	2.14738	-4.30104	-3.54527	0.0009	0.0278484	yes
XLOC_002199	XLOC_002199	-	jgi|Fusox2|16480|FOXG_02779T0:0-320	FOXAMP	FOXNTC	OK	5556.76	284.2	-4.28927	-3.63823	5e-05	0.00322127	yes
XLOC_007056	XLOC_007056	-	jgi|Fusox2|5001|FOXG_09760T0:8-2201	FOXAMP	FOXNTC	OK	1632.41	83.7597	-4.2846	-3.61363	5e-05	0.00322127	yes
XLOC_008966	XLOC_008966	-	jgi|Fusox2|9227|FOXG_12873T0:7-998	FOXAMP	FOXNTC	OK	6.52173	127.043	4.28392	4.00675	5e-05	0.00322127	yes
XLOC_003505	XLOC_003505	-	jgi|Fusox2|20139|FOXG_04120T0:4-2343	FOXAMP	FOXNTC	OK	8.06762	156.569	4.27851	4.34495	5e-05	0.00322127	yes
XLOC_003820	XLOC_003820	-	jgi|Fusox2|20820|FOXG_04552T0:1-910	FOXAMP	FOXNTC	OK	97.5597	5.05338	-4.27097	-3.51724	5e-05	0.00322127	yes
XLOC_000218	XLOC_000218	-	jgi|Fusox2|10476|FOXG_13402T0:22-1275	FOXAMP	FOXNTC	OK	86.1489	4.54867	-4.24332	-3.68776	0.0001	0.00560584	yes
XLOC_006350	XLOC_006350	-	jgi|Fusox2|3446|FOXG_08699T0:0-996	FOXAMP	FOXNTC	OK	4407.37	234.312	-4.23342	-3.30963	5e-05	0.00322127	yes
XLOC_002731	XLOC_002731	-	jgi|Fusox2|17715|FOXG_03503T0:27-1343	FOXAMP	FOXNTC	OK	1.51499	28.475	4.23232	3.7592	5e-05	0.00322127	yes
XLOC_008053	XLOC_008053	-	jgi|Fusox2|7303|FOXG_11315T0:79-1520	FOXAMP	FOXNTC	OK	39.3718	2.1105	-4.22151	-3.62421	0.0005	0.0184466	yes
XLOC_001628	XLOC_001628	-	jgi|Fusox2|14496|FOXG_14782T0:30-2978	FOXAMP	FOXNTC	OK	22.9918	1.24866	-4.20266	-3.59161	5e-05	0.00322127	yes
XLOC_005395	XLOC_005395	-	jgi|Fusox2|25763|FOXG_07503T0:58-2324	FOXAMP	FOXNTC	OK	125.476	6.83919	-4.19744	-4.27967	5e-05	0.00322127	yes
XLOC_002996	XLOC_002996	-	jgi|Fusox2|18910|FOXG_16527T0:1123-1902	FOXAMP	FOXNTC	OK	403.253	22.0995	-4.1896	-3.82327	5e-05	0.00322127	yes
XLOC_004862	XLOC_004862	-	jgi|Fusox2|23827|FOXG_05871T0:4-1693	FOXAMP	FOXNTC	OK	0.629021	11.1736	4.15084	3.46134	0.00015	0.00757281	yes
XLOC_008750	XLOC_008750	-	jgi|Fusox2|8803|FOXG_12394T0:38-1337	FOXAMP	FOXNTC	OK	0.886594	15.6614	4.14279	3.35505	0.0001	0.00560584	yes
XLOC_002997	XLOC_002997	-	jgi|Fusox2|18910|FOXG_16527T0:2095-3188	FOXAMP	FOXNTC	OK	1635.54	93.2025	-4.13325	-3.52554	5e-05	0.00322127	yes
XLOC_004919	XLOC_004919	-	jgi|Fusox2|23974|FOXG_05962T0:50-1318	FOXAMP	FOXNTC	OK	239.911	14.0294	-4.09597	-3.80576	5e-05	0.00322127	yes
XLOC_002261	XLOC_002261	-	jgi|Fusox2|16605|FOXG_02876T0:57-3115	FOXAMP	FOXNTC	OK	1.24597	21.133	4.08415	3.51078	5e-05	0.00322127	yes
XLOC_004510	XLOC_004510	-	jgi|Fusox2|22826|FOXG_19052T0:0-1173	FOXAMP	FOXNTC	OK	243.62	14.4119	-4.0793	-4.18655	5e-05	0.00322127	yes
XLOC_006399	XLOC_006399	-	jgi|Fusox2|3565|FOXG_08787T0:4-1486	FOXAMP	FOXNTC	OK	19.1102	1.13867	-4.06892	-3.63514	5e-05	0.00322127	yes
XLOC_006376	XLOC_006376	-	jgi|Fusox2|3509|FOXG_08748T0:2-1245	FOXAMP	FOXNTC	OK	32.5393	1.94	-4.06805	-3.47309	0.00055	0.0199502	yes
XLOC_003521	XLOC_003521	-	jgi|Fusox2|20171|FOXG_18750T0:88-1794	FOXAMP	FOXNTC	OK	35.3079	2.12846	-4.05211	-3.32448	0.0009	0.0278484	yes
XLOC_005951	XLOC_005951	-	jgi|Fusox2|26697|FOXG_08148T0:83-1749	FOXAMP	FOXNTC	OK	0.501314	8.25368	4.04125	2.75891	0.0021	0.045551	yes
XLOC_003798	XLOC_003798	-	jgi|Fusox2|20783|FOXG_04516T0:18-1157	FOXAMP	FOXNTC	OK	0.863167	13.9663	4.01616	3.23406	0.00025	0.0112409	yes
XLOC_007679	XLOC_007679	-	jgi|Fusox2|6445|FOXG_10729T0:19-1110	FOXAMP	FOXNTC	OK	2034.79	126.212	-4.01096	-2.93232	0.0004	0.0156964	yes
XLOC_003792	XLOC_003792	-	jgi|Fusox2|20772|FOXG_04507T0:0-954	FOXAMP	FOXNTC	OK	3.46669	55.4735	4.00017	3.30704	5e-05	0.00322127	yes
XLOC_000486	XLOC_000486	-	jgi|Fusox2|1115|FOXG_17899T0:1705-3055	FOXAMP	FOXNTC	OK	252.254	15.7881	-3.99797	-4.03284	5e-05	0.00322127	yes
XLOC_001506	XLOC_001506	-	jgi|Fusox2|14096|FOXG_21565T0:0-534	FOXAMP	FOXNTC	OK	851.756	53.5583	-3.99126	-3.8306	0.0001	0.00560584	yes
XLOC_007073	XLOC_007073	-	jgi|Fusox2|5030|FOXG_09783T0:13-1653	FOXAMP	FOXNTC	OK	3.19637	50.5824	3.98413	3.47828	5e-05	0.00322127	yes
XLOC_004689	XLOC_004689	-	jgi|Fusox2|23400|FOXG_17601T0:97-1631	FOXAMP	FOXNTC	OK	10.1631	0.647271	-3.97283	-3.04486	0.00125	0.0336176	yes
XLOC_004627	XLOC_004627	-	jgi|Fusox2|23090|FOXG_05542T0:43-1847	FOXAMP	FOXNTC	OK	36.1378	2.31036	-3.96732	-3.36949	5e-05	0.00322127	yes
XLOC_008669	XLOC_008669	-	jgi|Fusox2|8674|FOXG_12292T0:85-1288	FOXAMP	FOXNTC	OK	0.761357	11.8188	3.95636	2.91735	0.0008	0.0258667	yes
XLOC_001839	XLOC_001839	-	jgi|Fusox2|15352|FOXG_15360T0:300-1734	FOXAMP	FOXNTC	OK	709.7	46.3053	-3.93796	-3.5451	5e-05	0.00322127	yes
XLOC_003821	XLOC_003821	-	jgi|Fusox2|20823|FOXG_04555T0:114-972	FOXAMP	FOXNTC	OK	7.41678	111.496	3.91005	3.05358	0.00015	0.00757281	yes
XLOC_005486	XLOC_005486	-	jgi|Fusox2|25900|FOXG_07611T0:1-3342	FOXAMP	FOXNTC	OK	295.574	19.6761	-3.909	-3.47306	5e-05	0.00322127	yes
XLOC_006255	XLOC_006255	-	jgi|Fusox2|3252|FOXG_08563T0:1-362	FOXAMP	FOXNTC	OK	272.764	18.7213	-3.8649	-2.95577	0.00015	0.00757281	yes
XLOC_002019	XLOC_002019	-	jgi|Fusox2|16044|FOXG_15642T0:0-1153	FOXAMP	FOXNTC	OK	38.6948	2.68709	-3.84802	-3.30697	0.00035	0.0143883	yes
XLOC_004853	XLOC_004853	-	jgi|Fusox2|23815|FOXG_05861T0:92-1497	FOXAMP	FOXNTC	OK	4.01752	57.4049	3.8368	3.34166	0.0001	0.00560584	yes
XLOC_008177	XLOC_008177	-	jgi|Fusox2|7577|FOXG_11504T0:1-663	FOXAMP	FOXNTC	OK	20.1289	1.42404	-3.8212	-3.14054	0.00065	0.0223564	yes
XLOC_001817	XLOC_001817	-	jgi|Fusox2|15310|FOXG_15329T0:7-1525	FOXAMP	FOXNTC	OK	1.01427	14.2574	3.8132	3.14411	0.00015	0.00757281	yes
XLOC_006667	XLOC_006667	-	jgi|Fusox2|4127|FOXG_09210T0:140-1274	FOXAMP	FOXNTC	OK	20.8871	1.49742	-3.80206	-3.34006	5e-05	0.00322127	yes
XLOC_007165	XLOC_007165	-	jgi|Fusox2|5200|FOXG_09926T0:0-453	FOXAMP	FOXNTC	OK	45.4715	3.30591	-3.78184	-2.81404	0.00075	0.0248075	yes
XLOC_006996	XLOC_006996	-	jgi|Fusox2|4891|FOXG_09678T0:28-1189	FOXAMP	FOXNTC	OK	319.707	23.5238	-3.76456	-3.0543	0.00055	0.0199502	yes
XLOC_008996	XLOC_008996	-	jgi|Fusox2|9285|FOXG_12911T0:167-1619	FOXAMP	FOXNTC	OK	33.2095	444.301	3.74187	3.21964	0.0001	0.00560584	yes
XLOC_002992	XLOC_002992	-	jgi|Fusox2|18905|FOXG_16522T0:5-1230	FOXAMP	FOXNTC	OK	3.65462	48.2882	3.72388	3.46569	5e-05	0.00322127	yes
XLOC_007868	XLOC_007868	-	jgi|Fusox2|6896|FOXG_11071T0:13-1456	FOXAMP	FOXNTC	OK	454.263	34.5521	-3.71668	-3.47198	5e-05	0.00322127	yes
XLOC_008220	XLOC_008220	-	jgi|Fusox2|7694|FOXG_11564T0:116-1771	FOXAMP	FOXNTC	OK	2.78828	36.5189	3.7112	3.17951	5e-05	0.00322127	yes
XLOC_004948	XLOC_004948	-	jgi|Fusox2|24018|FOXG_05995T0:14-3722	FOXAMP	FOXNTC	OK	436.045	33.66	-3.69537	-3.24974	5e-05	0.00322127	yes
XLOC_006400	XLOC_006400	-	jgi|Fusox2|3566|FOXG_08788T0:1-1978	FOXAMP	FOXNTC	OK	31.8895	2.47815	-3.68575	-3.64646	0.0001	0.00560584	yes
XLOC_008314	XLOC_008314	-	jgi|Fusox2|7884|FOXG_11687T0:50-1457	FOXAMP	FOXNTC	OK	48.4703	3.78069	-3.68038	-3.6064	5e-05	0.00322127	yes
XLOC_003941	XLOC_003941	-	jgi|Fusox2|21431|FOXG_17148T0:494-1445	FOXAMP	FOXNTC	OK	53.4154	4.19981	-3.66886	-2.94155	0.0001	0.00560584	yes
XLOC_002324	XLOC_002324	-	jgi|Fusox2|16752|FOXG_02980T0:9-2311	FOXAMP	FOXNTC	OK	23.8675	1.8771	-3.66847	-3.50222	5e-05	0.00322127	yes
XLOC_005006	XLOC_005006	-	jgi|Fusox2|24156|FOXG_19178T0:61-2463	FOXAMP	FOXNTC	OK	24.8336	1.95451	-3.66741	-3.18398	0.00045	0.0171896	yes
XLOC_007426	XLOC_007426	-	jgi|Fusox2|5843|FOXG_10378T0:17-924	FOXAMP	FOXNTC	OK	2.54014	31.824	3.64714	2.69322	0.0007	0.023514	yes
XLOC_002859	XLOC_002859	-	jgi|Fusox2|17989|FOXG_03654T0:20-1950	FOXAMP	FOXNTC	OK	939.365	75.0416	-3.64592	-2.56278	0.0018	0.0411095	yes
XLOC_007663	XLOC_007663	-	jgi|Fusox2|6403|FOXG_10698T0:35-1907	FOXAMP	FOXNTC	OK	1335.33	107.031	-3.6411	-2.68103	0.0011	0.0310337	yes
XLOC_007898	XLOC_007898	-	jgi|Fusox2|6947|FOXG_11101T0:3-4355	FOXAMP	FOXNTC	OK	612.87	49.215	-3.63841	-3.00494	0.0007	0.023514	yes
XLOC_000012	XLOC_000012	-	jgi|Fusox2|10036|FOXG_13078T0:16-794	FOXAMP	FOXNTC	OK	2.03776	24.9402	3.61341	2.71667	0.0013	0.0343208	yes
XLOC_003829	XLOC_003829	-	jgi|Fusox2|20845|FOXG_04571T0:394-729	FOXAMP	FOXNTC	OK	6.38515	77.8618	3.60812	2.8423	0.0004	0.0156964	yes
XLOC_006151	XLOC_006151	-	jgi|Fusox2|3029|FOXG_08430T0:1-1659	FOXAMP	FOXNTC	OK	20.6238	250.44	3.60208	3.12162	0.00015	0.00757281	yes
XLOC_003166	XLOC_003166	-	jgi|Fusox2|19450|FOXG_16865T0:50-3918	FOXAMP	FOXNTC	OK	71.3836	5.96285	-3.58152	-3.67415	5e-05	0.00322127	yes
XLOC_004525	XLOC_004525	-	jgi|Fusox2|22849|FOXG_05415T0:550-960	FOXAMP	FOXNTC	OK	30.5996	2.5704	-3.57345	-2.40861	0.00145	0.0363891	yes
XLOC_006973	XLOC_006973	-	jgi|Fusox2|4846|FOXG_09646T0:68-1729	FOXAMP	FOXNTC	OK	25.2425	2.12065	-3.57328	-3.35762	5e-05	0.00322127	yes
XLOC_005934	XLOC_005934	-	jgi|Fusox2|2664|FOXG_08228T0:3-1094	FOXAMP	FOXNTC	OK	1048.7	88.4179	-3.56813	-3.61469	5e-05	0.00322127	yes
XLOC_000282	XLOC_000282	-	jgi|Fusox2|10664|FOXG_13556T0:413-955	FOXAMP	FOXNTC	OK	190.559	16.2574	-3.55107	-3.3064	0.0004	0.0156964	yes
XLOC_004409	XLOC_004409	-	jgi|Fusox2|22548|FOXG_05258T0:0-723	FOXAMP	FOXNTC	OK	531.552	45.5171	-3.54573	-3.64061	5e-05	0.00322127	yes
XLOC_001613	XLOC_001613	-	jgi|Fusox2|14397|FOXG_14733T0:14-1510	FOXAMP	FOXNTC	OK	57.2948	4.92923	-3.53897	-3.50998	0.0001	0.00560584	yes
XLOC_007068	XLOC_007068	-	jgi|Fusox2|5023|FOXG_09778T0:4-999	FOXAMP	FOXNTC	OK	1.75156	19.9646	3.51073	2.65172	0.0019	0.0427154	yes
XLOC_003335	XLOC_003335	-	jgi|Fusox2|19787|FOXG_03855T0:49-4987	FOXAMP	FOXNTC	OK	20.1677	1.77114	-3.50929	-3.38946	0.0001	0.00560584	yes
XLOC_006296	XLOC_006296	-	jgi|Fusox2|3331|FOXG_08617T0:7-2425	FOXAMP	FOXNTC	OK	92.9211	8.20376	-3.50165	-3.6753	5e-05	0.00322127	yes
XLOC_001535	XLOC_001535	-	jgi|Fusox2|14170|FOXG_14550T0:0-2337	FOXAMP	FOXNTC	OK	82.6655	7.30977	-3.49939	-2.99438	0.00115	0.0321293	yes
XLOC_004031	XLOC_004031	-	jgi|Fusox2|21689|FOXG_18888T0:1-1771	FOXAMP	FOXNTC	OK	21.3396	1.88803	-3.49858	-2.93191	0.0017	0.0398807	yes
XLOC_004380	XLOC_004380	-	jgi|Fusox2|22498|FOXG_05230T0:0-1895	FOXAMP	FOXNTC	OK	73.9054	6.65617	-3.47292	-3.41515	5e-05	0.00322127	yes
XLOC_000276	XLOC_000276	-	jgi|Fusox2|10642|FOXG_13541T0:7-2832	FOXAMP	FOXNTC	OK	9.24248	0.834786	-3.4688	-2.93417	0.0012	0.0329924	yes
XLOC_003169	XLOC_003169	-	jgi|Fusox2|19455|FOXG_16869T0:62-845	FOXAMP	FOXNTC	OK	5.97979	66.2005	3.46867	2.95423	5e-05	0.00322127	yes
XLOC_001861	XLOC_001861	-	jgi|Fusox2|15408|FOXG_15398T0:2-2544	FOXAMP	FOXNTC	OK	1428.99	129.949	-3.45897	-2.51281	0.00045	0.0171896	yes
XLOC_001083	XLOC_001083	-	jgi|Fusox2|12626|FOXG_02467T0:325-1292	FOXAMP	FOXNTC	OK	50.6363	4.6349	-3.44956	-2.96507	0.0017	0.0398807	yes
XLOC_002657	XLOC_002657	-	jgi|Fusox2|17528|FOXG_03393T0:21-3430	FOXAMP	FOXNTC	OK	2.62527	28.5881	3.44488	3.5752	5e-05	0.00322127	yes
XLOC_000536	XLOC_000536	-	jgi|Fusox2|11271|FOXG_01740T0:9-4322	FOXAMP	FOXNTC	OK	4.64118	50.301	3.43802	3.44945	5e-05	0.00322127	yes
XLOC_003207	XLOC_003207	-	jgi|Fusox2|19536|FOXG_16927T0:390-1830	FOXAMP	FOXNTC	OK	19.7856	1.82829	-3.43589	-3.237	0.00035	0.0143883	yes
XLOC_004428	XLOC_004428	-	jgi|Fusox2|22584|FOXG_19020T0:2-1218	FOXAMP	FOXNTC	OK	131.927	12.3021	-3.42277	-2.82096	0.00085	0.0266838	yes
XLOC_002721	XLOC_002721	-	jgi|Fusox2|17693|FOXG_03489T0:0-170	FOXAMP	FOXNTC	OK	2260.06	211.142	-3.42008	-3.79338	0.00135	0.0344809	yes
XLOC_004336	XLOC_004336	-	jgi|Fusox2|2237|FOXG_01173T0:0-183	FOXAMP	FOXNTC	OK	88.9459	942.37	3.40529	2.57645	0.00045	0.0171896	yes
XLOC_000045	XLOC_000045	-	jgi|Fusox2|10117|FOXG_13126T0:42-1832	FOXAMP	FOXNTC	OK	0.654597	6.90811	3.39961	2.68825	0.0005	0.0184466	yes
XLOC_002247	XLOC_002247	-	jgi|Fusox2|16587|FOXG_02858T0:89-1682	FOXAMP	FOXNTC	OK	1.69738	17.8687	3.39606	3.19848	0.0002	0.00959222	yes
XLOC_001202	XLOC_001202	-	jgi|Fusox2|12989|FOXG_13653T0:27-4951	FOXAMP	FOXNTC	OK	426.169	40.6088	-3.39156	-2.52262	0.0017	0.0398807	yes
XLOC_000179	XLOC_000179	-	jgi|Fusox2|10374|FOXG_13339T0:9-1590	FOXAMP	FOXNTC	OK	43.2412	4.12597	-3.3896	-2.94945	0.0009	0.0278484	yes
XLOC_007215	XLOC_007215	-	jgi|Fusox2|5305|FOXG_10002T0:17-3122	FOXAMP	FOXNTC	OK	221.975	21.2467	-3.38508	-3.35067	5e-05	0.00322127	yes
XLOC_000285	XLOC_000285	-	jgi|Fusox2|10671|FOXG_13564T0:15-1852	FOXAMP	FOXNTC	OK	66.8872	6.44442	-3.37561	-3.30012	5e-05	0.00322127	yes
XLOC_004672	XLOC_004672	-	jgi|Fusox2|2327|FOXG_01230T0:3-825	FOXAMP	FOXNTC	OK	2.61788	27.0376	3.3685	2.97947	0.00015	0.00757281	yes
XLOC_002162	XLOC_002162	-	jgi|Fusox2|16404|FOXG_02711T0:49-1251	FOXAMP	FOXNTC	OK	191.69	18.5899	-3.36618	-3.59964	5e-05	0.00322127	yes
XLOC_005374	XLOC_005374	-	jgi|Fusox2|25736|FOXG_07483T0:114-1263	FOXAMP	FOXNTC	OK	1.66563	17.1555	3.36454	2.84019	0.0002	0.00959222	yes
XLOC_005275	XLOC_005275	-	jgi|Fusox2|2476|FOXG_01332T0:478-2365	FOXAMP	FOXNTC	OK	608.579	59.2194	-3.3613	-2.65925	0.00125	0.0336176	yes
XLOC_001203	XLOC_001203	-	jgi|Fusox2|12990|FOXG_13654T0:0-715	FOXAMP	FOXNTC	OK	299.23	29.444	-3.34521	-2.77659	0.0013	0.0343208	yes
XLOC_005401	XLOC_005401	-	jgi|Fusox2|25774|FOXG_07515T0:0-771	FOXAMP	FOXNTC	OK	95.4901	9.4029	-3.34417	-3.27828	0.0002	0.00959222	yes
XLOC_007395	XLOC_007395	-	jgi|Fusox2|5795|FOXG_10340T0:28-3225	FOXAMP	FOXNTC	OK	190.79	18.7892	-3.34401	-3.38687	5e-05	0.00322127	yes
XLOC_006104	XLOC_006104	-	jgi|Fusox2|2936|FOXG_08370T0:1-1503	FOXAMP	FOXNTC	OK	144.753	14.289	-3.34062	-3.20055	0.0001	0.00560584	yes
XLOC_009053	XLOC_009053	-	jgi|Fusox2|9433|FOXG_13024T0:18667-21566	FOXAMP	FOXNTC	OK	0.43048	4.30494	3.32198	2.47639	0.0021	0.045551	yes
XLOC_007400	XLOC_007400	-	jgi|Fusox2|5808|FOXG_10348T0:0-978	FOXAMP	FOXNTC	OK	635.257	63.7452	-3.31695	-3.34203	5e-05	0.00322127	yes
XLOC_006630	XLOC_006630	-	jgi|Fusox2|4038|FOXG_09142T0:58-957	FOXAMP	FOXNTC	OK	166.469	1656.64	3.31493	2.85401	0.0012	0.0329924	yes
XLOC_003096	XLOC_003096	-	jgi|Fusox2|1928|FOXG_00993T0:72-3358	FOXAMP	FOXNTC	OK	18.1882	1.84486	-3.30142	-3.22149	0.00025	0.0112409	yes
XLOC_000805	XLOC_000805	-	jgi|Fusox2|12021|FOXG_02115T0:3-1530	FOXAMP	FOXNTC	OK	1522.98	154.612	-3.30017	-2.81959	0.00115	0.0321293	yes
XLOC_002045	XLOC_002045	-	jgi|Fusox2|16120|FOXG_15693T0:9-905	FOXAMP	FOXNTC	OK	451.089	45.9898	-3.29402	-3.57853	5e-05	0.00322127	yes
XLOC_004283	XLOC_004283	-	jgi|Fusox2|22265|FOXG_05101T0:145-1174	FOXAMP	FOXNTC	OK	1726.97	176.89	-3.28731	-2.73793	0.0013	0.0343208	yes
XLOC_008719	XLOC_008719	-	jgi|Fusox2|8753|FOXG_12352T0:0-531	FOXAMP	FOXNTC	OK	2889.7	296.276	-3.2859	-3.29016	5e-05	0.00322127	yes
XLOC_000560	XLOC_000560	-	jgi|Fusox2|11325|FOXG_18180T0:32-1131	FOXAMP	FOXNTC	OK	3.62958	35.2593	3.28013	2.92809	0.0001	0.00560584	yes
XLOC_007071	XLOC_007071	-	jgi|Fusox2|5027|FOXG_09781T0:33-1122	FOXAMP	FOXNTC	OK	1.71298	16.6207	3.2784	2.89066	0.00015	0.00757281	yes
XLOC_007927	XLOC_007927	-	jgi|Fusox2|6999|FOXG_11136T0:0-1517	FOXAMP	FOXNTC	OK	0.78289	7.569	3.27322	2.77107	0.00085	0.0266838	yes
XLOC_000286	XLOC_000286	-	jgi|Fusox2|10676|FOXG_13566T0:41-2337	FOXAMP	FOXNTC	OK	453.679	47.0094	-3.27065	-3.15067	0.0001	0.00560584	yes
XLOC_001825	XLOC_001825	-	jgi|Fusox2|15340|FOXG_15352T0:7-1899	FOXAMP	FOXNTC	OK	6.86906	65.7201	3.25815	3.47257	5e-05	0.00322127	yes
XLOC_008399	XLOC_008399	-	jgi|Fusox2|809|FOXG_17868T0:0-768	FOXAMP	FOXNTC	OK	32.7607	312.714	3.25481	2.69853	0.00135	0.0344809	yes
XLOC_001294	XLOC_001294	-	jgi|Fusox2|13149|FOXG_13770T0:3-574	FOXAMP	FOXNTC	OK	23.3772	223.056	3.25423	2.80914	0.00135	0.0344809	yes
XLOC_001240	XLOC_001240	-	jgi|Fusox2|13055|FOXG_21238T0:99-1624	FOXAMP	FOXNTC	OK	5.75571	0.606223	-3.24707	-2.55416	0.0016	0.0388	yes
XLOC_005040	XLOC_005040	-	jgi|Fusox2|24233|FOXG_19187T0:0-14568	FOXAMP	FOXNTC	OK	7.75889	0.818279	-3.24518	-3.07705	5e-05	0.00322127	yes
XLOC_004555	XLOC_004555	-	jgi|Fusox2|2288|FOXG_18030T0:0-1024	FOXAMP	FOXNTC	OK	135.919	14.3774	-3.24087	-3.47102	5e-05	0.00322127	yes
XLOC_000255	XLOC_000255	-	jgi|Fusox2|10570|FOXG_13480T0:106-1513	FOXAMP	FOXNTC	OK	369.535	39.3436	-3.23151	-3.04232	5e-05	0.00322127	yes
XLOC_000087	XLOC_000087	-	jgi|Fusox2|10206|FOXG_13204T0:26-996	FOXAMP	FOXNTC	OK	634.084	67.5209	-3.23127	-3.14231	0.0002	0.00959222	yes
XLOC_001597	XLOC_001597	-	jgi|Fusox2|14328|FOXG_21603T0:194-519	FOXAMP	FOXNTC	OK	7.28571	68.132	3.22519	2.7682	0.00065	0.0223564	yes
XLOC_004811	XLOC_004811	-	jgi|Fusox2|23700|FOXG_05772T0:595-1099	FOXAMP	FOXNTC	OK	94.0737	10.178	-3.20833	-2.6692	0.00225	0.0481991	yes
XLOC_007241	XLOC_007241	-	jgi|Fusox2|5355|FOXG_10041T0:13-1435	FOXAMP	FOXNTC	OK	4.98586	45.4517	3.18842	2.80433	0.00025	0.0112409	yes
XLOC_002147	XLOC_002147	-	jgi|Fusox2|1637|FOXG_00838T0:6-1142	FOXAMP	FOXNTC	OK	357.646	39.5562	-3.17656	-3.4379	5e-05	0.00322127	yes
XLOC_003422	XLOC_003422	-	jgi|Fusox2|19979|FOXG_04002T0:96-1573	FOXAMP	FOXNTC	OK	95.1917	10.5669	-3.17128	-3.07358	0.00015	0.00757281	yes
XLOC_004526	XLOC_004526	-	jgi|Fusox2|22849|FOXG_05415T0:1060-2267	FOXAMP	FOXNTC	OK	44.3729	4.99057	-3.1524	-2.75419	0.00135	0.0344809	yes
XLOC_006994	XLOC_006994	-	jgi|Fusox2|4889|FOXG_09676T0:99-1112	FOXAMP	FOXNTC	OK	294.661	33.1564	-3.15169	-2.84602	5e-05	0.00322127	yes
XLOC_008214	XLOC_008214	-	jgi|Fusox2|7682|FOXG_11557T0:46-1054	FOXAMP	FOXNTC	OK	29.5597	3.33028	-3.14992	-2.61763	0.00135	0.0344809	yes
XLOC_004499	XLOC_004499	-	jgi|Fusox2|22796|FOXG_05386T0:14-3348	FOXAMP	FOXNTC	OK	6.29619	55.6099	3.14279	2.63316	0.00165	0.0395679	yes
XLOC_004908	XLOC_004908	-	jgi|Fusox2|23954|FOXG_05946T0:0-1315	FOXAMP	FOXNTC	OK	18.4832	2.10472	-3.13451	-2.80392	0.00025	0.0112409	yes
XLOC_002970	XLOC_002970	-	jgi|Fusox2|18857|FOXG_16484T0:0-1256	FOXAMP	FOXNTC	OK	1.4049	12.181	3.11609	2.76888	0.00085	0.0266838	yes
XLOC_006501	XLOC_006501	-	jgi|Fusox2|3812|FOXG_08977T0:7-1171	FOXAMP	FOXNTC	OK	11.3515	1.31153	-3.11357	-2.67497	0.00065	0.0223564	yes
XLOC_005011	XLOC_005011	-	jgi|Fusox2|24170|FOXG_06090T0:20-2403	FOXAMP	FOXNTC	OK	37.5674	4.34224	-3.11297	-3.2668	0.0001	0.00560584	yes
XLOC_007425	XLOC_007425	-	jgi|Fusox2|5842|FOXG_10377T0:0-3285	FOXAMP	FOXNTC	OK	14.0814	1.62784	-3.11275	-2.64867	0.00095	0.028676	yes
XLOC_001395	XLOC_001395	-	jgi|Fusox2|13380|FOXG_21291T0:77-2101	FOXAMP	FOXNTC	OK	12.9584	111.728	3.10803	2.6454	0.0007	0.023514	yes
XLOC_001034	XLOC_001034	-	jgi|Fusox2|12552|FOXG_02406T0:11-2665	FOXAMP	FOXNTC	OK	110.285	12.7977	-3.10728	-2.91575	5e-05	0.00322127	yes
XLOC_008713	XLOC_008713	-	jgi|Fusox2|8741|FOXG_12343T0:17-2802	FOXAMP	FOXNTC	OK	11.771	100.647	3.096	3.02457	0.0002	0.00959222	yes
XLOC_006644	XLOC_006644	-	jgi|Fusox2|4064|FOXG_09165T1:5461-6751	FOXAMP	FOXNTC	OK	9.30793	79.2961	3.09072	2.86393	0.0004	0.0156964	yes
XLOC_002738	XLOC_002738	-	jgi|Fusox2|17729|FOXG_03513T0:1-2854	FOXAMP	FOXNTC	OK	33.2103	280.386	3.07771	2.79198	0.0015	0.0374263	yes
XLOC_006378	XLOC_006378	-	jgi|Fusox2|3513|FOXG_08751T0:0-712	FOXAMP	FOXNTC	OK	529.148	62.9934	-3.0704	-3.32276	5e-05	0.00322127	yes
XLOC_007624	XLOC_007624	-	jgi|Fusox2|6323|FOXG_10637T0:7-1489	FOXAMP	FOXNTC	OK	2.22892	18.5515	3.05712	2.92234	0.0004	0.0156964	yes
XLOC_002663	XLOC_002663	-	jgi|Fusox2|17534|FOXG_03400T0:33-1542	FOXAMP	FOXNTC	OK	150.192	18.1629	-3.04774	-3.22642	5e-05	0.00322127	yes
XLOC_001108	XLOC_001108	-	jgi|Fusox2|12694|FOXG_02513T0:29-1291	FOXAMP	FOXNTC	OK	1.92406	15.8547	3.04269	2.78507	0.00065	0.0223564	yes
XLOC_001270	XLOC_001270	-	jgi|Fusox2|13101|FOXG_13743T0:18-1722	FOXAMP	FOXNTC	OK	274.197	33.3353	-3.04009	-3.21956	5e-05	0.00322127	yes
XLOC_008513	XLOC_008513	-	jgi|Fusox2|8316|FOXG_12028T0:66-1237	FOXAMP	FOXNTC	OK	3.58896	29.0544	3.01712	2.63871	0.00035	0.0143883	yes
XLOC_004751	XLOC_004751	-	jgi|Fusox2|23569|FOXG_19100T0:19-1284	FOXAMP	FOXNTC	OK	23.288	2.90964	-3.00068	-2.89025	0.0005	0.0184466	yes
XLOC_005895	XLOC_005895	-	jgi|Fusox2|26584|FOXG_08080T0:0-3437	FOXAMP	FOXNTC	OK	1243.44	155.517	-2.9992	-2.3388	0.00085	0.0266838	yes
XLOC_000040	XLOC_000040	-	jgi|Fusox2|10109|FOXG_13119T0:25-1275	FOXAMP	FOXNTC	OK	23.5051	186.269	2.98634	2.94373	0.0002	0.00959222	yes
XLOC_003406	XLOC_003406	-	jgi|Fusox2|19944|FOXG_18703T0:0-1203	FOXAMP	FOXNTC	OK	12.1985	95.6508	2.97107	3.16496	5e-05	0.00322127	yes
XLOC_003840	XLOC_003840	-	jgi|Fusox2|20875|FOXG_04598T0:79-1944	FOXAMP	FOXNTC	OK	20.0423	2.56221	-2.96759	-2.91474	0.00065	0.0223564	yes
XLOC_006834	XLOC_006834	-	jgi|Fusox2|4507|FOXG_09428T0:64-1440	FOXAMP	FOXNTC	OK	100.506	12.9137	-2.96031	-3.10766	5e-05	0.00322127	yes
XLOC_007143	XLOC_007143	-	jgi|Fusox2|5141|FOXG_20174T0:5-574	FOXAMP	FOXNTC	OK	196.648	25.4328	-2.95086	-2.7814	0.0021	0.045551	yes
XLOC_008119	XLOC_008119	-	jgi|Fusox2|7440|FOXG_11412T0:0-2787	FOXAMP	FOXNTC	OK	7.0518	0.915403	-2.94551	-2.66204	0.00065	0.0223564	yes
XLOC_001011	XLOC_001011	-	jgi|Fusox2|12499|FOXG_02376T0:242-5735	FOXAMP	FOXNTC	OK	216.974	28.1982	-2.94385	-2.79148	0.0002	0.00959222	yes
XLOC_002303	XLOC_002303	-	jgi|Fusox2|166|FOXG_17802T0:0-757	FOXAMP	FOXNTC	OK	31.9	4.18437	-2.93047	-2.29441	0.00175	0.0405034	yes
XLOC_000742	XLOC_000742	-	jgi|Fusox2|1183|FOXG_00599T0:0-786	FOXAMP	FOXNTC	OK	467.389	61.4761	-2.92653	-3.17466	5e-05	0.00322127	yes
XLOC_002221	XLOC_002221	-	jgi|Fusox2|16527|FOXG_02813T0:0-864	FOXAMP	FOXNTC	OK	5.90685	44.6634	2.91863	2.5922	0.001	0.0294642	yes
XLOC_003687	XLOC_003687	-	jgi|Fusox2|20543|FOXG_04352T0:37-1510	FOXAMP	FOXNTC	OK	36.2404	4.79618	-2.91764	-2.84619	0.00035	0.0143883	yes
XLOC_007824	XLOC_007824	-	jgi|Fusox2|6814|FOXG_11021T0:0-399	FOXAMP	FOXNTC	OK	1269.95	168.792	-2.91145	-3.10748	5e-05	0.00322127	yes
XLOC_007076	XLOC_007076	-	jgi|Fusox2|5031|FOXG_09785T0:9803-10221	FOXAMP	FOXNTC	OK	5.85006	43.9633	2.90978	2.35688	0.00185	0.0420291	yes
XLOC_006373	XLOC_006373	-	jgi|Fusox2|3503|FOXG_19871T0:4917-6946	FOXAMP	FOXNTC	OK	129.794	17.5651	-2.88543	-3.06054	0.00025	0.0112409	yes
XLOC_002993	XLOC_002993	-	jgi|Fusox2|18909|FOXG_16526T0:4-1632	FOXAMP	FOXNTC	OK	81.8062	11.0766	-2.8847	-2.77191	0.00085	0.0266838	yes
XLOC_001923	XLOC_001923	-	jgi|Fusox2|15536|FOXG_15482T0:0-618	FOXAMP	FOXNTC	OK	127.776	17.333	-2.88202	-2.80454	0.0011	0.0310337	yes
XLOC_005509	XLOC_005509	-	jgi|Fusox2|25932|FOXG_07636T0:92-2281	FOXAMP	FOXNTC	OK	238.482	32.3632	-2.88146	-2.94698	0.00015	0.00757281	yes
XLOC_008762	XLOC_008762	-	jgi|Fusox2|8828|FOXG_12648T0:6-1293	FOXAMP	FOXNTC	OK	34.4625	4.67978	-2.88051	-2.82004	0.00065	0.0223564	yes
XLOC_006932	XLOC_006932	-	jgi|Fusox2|4751|FOXG_09572T0:0-1161	FOXAMP	FOXNTC	OK	2.07377	15.1754	2.8714	2.57679	0.0006	0.0215825	yes
XLOC_003003	XLOC_003003	-	jgi|Fusox2|18921|FOXG_16534T0:169-1637	FOXAMP	FOXNTC	OK	72.4134	9.90593	-2.86989	-3.08463	0.00015	0.00757281	yes
XLOC_006956	XLOC_006956	-	jgi|Fusox2|4804|FOXG_09616T0:41-2026	FOXAMP	FOXNTC	OK	144.117	19.8738	-2.8583	-3.08427	5e-05	0.00322127	yes
XLOC_001023	XLOC_001023	-	jgi|Fusox2|12530|FOXG_02390T1:0-632	FOXAMP	FOXNTC	OK	72.255	10.0635	-2.84397	-2.31237	0.0016	0.0388	yes
XLOC_001790	XLOC_001790	-	jgi|Fusox2|15248|FOXG_15276T0:173-1120	FOXAMP	FOXNTC	OK	28.1016	201.662	2.84321	2.93482	5e-05	0.00322127	yes
XLOC_004809	XLOC_004809	-	jgi|Fusox2|236|FOXG_00117T0:0-906	FOXAMP	FOXNTC	OK	12.0601	86.3361	2.83972	2.73776	0.0001	0.00560584	yes
XLOC_001531	XLOC_001531	-	jgi|Fusox2|14165|FOXG_14546T0:11-1292	FOXAMP	FOXNTC	OK	49.5884	6.93113	-2.83884	-2.78866	0.00035	0.0143883	yes
XLOC_005028	XLOC_005028	-	jgi|Fusox2|24211|FOXG_06112T0:0-810	FOXAMP	FOXNTC	OK	254.237	35.8635	-2.82559	-2.90884	5e-05	0.00322127	yes
XLOC_001881	XLOC_001881	-	jgi|Fusox2|15436|FOXG_15424T0:17-3194	FOXAMP	FOXNTC	OK	1.22613	8.64495	2.81774	2.43888	0.00125	0.0336176	yes
XLOC_004233	XLOC_004233	-	jgi|Fusox2|22174|FOXG_05042T0:14-3852	FOXAMP	FOXNTC	OK	10.7159	75.3218	2.81331	2.74324	0.00035	0.0143883	yes
XLOC_003810	XLOC_003810	-	jgi|Fusox2|20805|FOXG_04537T0:2744-5151	FOXAMP	FOXNTC	OK	0.665885	4.67325	2.81108	2.4571	0.0013	0.0343208	yes
XLOC_004153	XLOC_004153	-	jgi|Fusox2|21965|FOXG_04915T0:272-1685	FOXAMP	FOXNTC	OK	2.16323	15.1427	2.80736	2.56844	0.001	0.0294642	yes
XLOC_006083	XLOC_006083	-	jgi|Fusox2|2874|FOXG_08338T0:17-1098	FOXAMP	FOXNTC	OK	146.807	20.9825	-2.80667	-2.83967	0.00025	0.0112409	yes
XLOC_007418	XLOC_007418	-	jgi|Fusox2|5837|FOXG_10372T0:16-1938	FOXAMP	FOXNTC	OK	127.724	18.3953	-2.79562	-2.94241	5e-05	0.00322127	yes
XLOC_001910	XLOC_001910	-	jgi|Fusox2|15508|FOXG_15460T0:15-2472	FOXAMP	FOXNTC	OK	23.3027	3.35952	-2.79417	-2.69631	0.00125	0.0336176	yes
XLOC_003432	XLOC_003432	-	jgi|Fusox2|19993|FOXG_04016T0:16-653	FOXAMP	FOXNTC	OK	42.9784	297.745	2.79239	2.95793	0.0001	0.00560584	yes
XLOC_004816	XLOC_004816	-	jgi|Fusox2|23704|FOXG_05776T0:1-948	FOXAMP	FOXNTC	OK	193.588	28.2993	-2.77415	-2.97402	0.00015	0.00757281	yes
XLOC_003301	XLOC_003301	-	jgi|Fusox2|19714|FOXG_03801T0:7-1287	FOXAMP	FOXNTC	OK	23.3785	3.44465	-2.76276	-2.65092	0.0011	0.0310337	yes
XLOC_003930	XLOC_003930	-	jgi|Fusox2|2133|FOXG_01116T0:0-1414	FOXAMP	FOXNTC	OK	6.8015	45.9772	2.75699	2.35061	0.002	0.0443856	yes
XLOC_008448	XLOC_008448	-	jgi|Fusox2|8217|FOXG_11954T0:3068-7362	FOXAMP	FOXNTC	OK	62.0221	9.19092	-2.7545	-2.85849	0.0001	0.00560584	yes
XLOC_007401	XLOC_007401	-	jgi|Fusox2|5809|FOXG_20283T0:0-816	FOXAMP	FOXNTC	OK	715.82	106.288	-2.75162	-2.74149	5e-05	0.00322127	yes
XLOC_000136	XLOC_000136	-	jgi|Fusox2|10288|FOXG_13269T0:19-1662	FOXAMP	FOXNTC	OK	9.2494	61.8552	2.74146	2.75417	0.0003	0.0128851	yes
XLOC_002690	XLOC_002690	-	jgi|Fusox2|17622|FOXG_03443T0:3-1563	FOXAMP	FOXNTC	OK	25.6165	3.83859	-2.73843	-2.68858	0.00135	0.0344809	yes
XLOC_001382	XLOC_001382	-	jgi|Fusox2|13331|FOXG_13880T0:1-1532	FOXAMP	FOXNTC	OK	53.8689	8.07976	-2.73707	-2.84956	0.0001	0.00560584	yes
XLOC_001629	XLOC_001629	-	jgi|Fusox2|1449|FOXG_00724T0:11-2630	FOXAMP	FOXNTC	OK	547.925	82.8551	-2.72531	-2.57201	0.0007	0.023514	yes
XLOC_003692	XLOC_003692	-	jgi|Fusox2|20549|FOXG_04356T0:78-1409	FOXAMP	FOXNTC	OK	91.3206	13.8795	-2.71799	-2.93935	0.00025	0.0112409	yes
XLOC_007266	XLOC_007266	-	jgi|Fusox2|5415|FOXG_10093T0:15-1617	FOXAMP	FOXNTC	OK	16.0997	104.037	2.69198	2.81823	0.00025	0.0112409	yes
XLOC_008722	XLOC_008722	-	jgi|Fusox2|8764|FOXG_12362T0:89-1532	FOXAMP	FOXNTC	OK	56.9703	8.85779	-2.68519	-2.65665	0.0019	0.0427154	yes
XLOC_008128	XLOC_008128	-	jgi|Fusox2|7457|FOXG_11427T0:154-1837	FOXAMP	FOXNTC	OK	171.868	26.7465	-2.68388	-2.48049	0.0005	0.0184466	yes
XLOC_006417	XLOC_006417	-	jgi|Fusox2|360|FOXG_00183T0:0-1546	FOXAMP	FOXNTC	OK	167.228	26.0283	-2.68367	-2.54959	0.00165	0.0395679	yes
XLOC_004004	XLOC_004004	-	jgi|Fusox2|21634|FOXG_17419T0:10-1541	FOXAMP	FOXNTC	OK	486.522	76.032	-2.67783	-2.51933	0.00065	0.0223564	yes
XLOC_007371	XLOC_007371	-	jgi|Fusox2|5744|FOXG_10309T0:66-3095	FOXAMP	FOXNTC	OK	43.9905	6.89845	-2.67285	-2.80173	5e-05	0.00322127	yes
XLOC_000615	XLOC_000615	-	jgi|Fusox2|1145|FOXG_00575T0:0-708	FOXAMP	FOXNTC	OK	676.205	106.111	-2.67189	-2.50512	0.00035	0.0143883	yes
XLOC_007096	XLOC_007096	-	jgi|Fusox2|5062|FOXG_09809T0:25-2450	FOXAMP	FOXNTC	OK	1.95198	12.3509	2.6616	2.36059	0.0022	0.0473631	yes
XLOC_001950	XLOC_001950	-	jgi|Fusox2|1566|FOXG_00798T0:0-2493	FOXAMP	FOXNTC	OK	183.274	28.9842	-2.66066	-2.43972	0.00165	0.0395679	yes
XLOC_007757	XLOC_007757	-	jgi|Fusox2|6649|FOXG_20400T0:16-2138	FOXAMP	FOXNTC	OK	779.489	124.312	-2.64857	-2.47574	0.00055	0.0199502	yes
XLOC_003100	XLOC_003100	-	jgi|Fusox2|1930|FOXG_00995T0:77-2219	FOXAMP	FOXNTC	OK	124.241	19.9622	-2.63779	-2.8056	0.0003	0.0128851	yes
XLOC_006147	XLOC_006147	-	jgi|Fusox2|3004|FOXG_08418T0:0-2430	FOXAMP	FOXNTC	OK	246.54	39.6549	-2.63625	-2.81941	0.0001	0.00560584	yes
XLOC_005707	XLOC_005707	-	jgi|Fusox2|26278|FOXG_07867T0:45-2202	FOXAMP	FOXNTC	OK	17.3757	2.80021	-2.63346	-2.57893	0.0017	0.0398807	yes
XLOC_003667	XLOC_003667	-	jgi|Fusox2|20510|FOXG_04328T1:46-1553	FOXAMP	FOXNTC	OK	61.941	9.98459	-2.63312	-2.84094	0.00015	0.00757281	yes
XLOC_001008	XLOC_001008	-	jgi|Fusox2|12489|FOXG_02370T0:3-3987	FOXAMP	FOXNTC	OK	244.077	39.3883	-2.6315	-2.32074	0.002	0.0443856	yes
XLOC_007118	XLOC_007118	-	jgi|Fusox2|5091|FOXG_09835T0:51-1850	FOXAMP	FOXNTC	OK	52.036	8.4083	-2.62962	-2.59355	0.001	0.0294642	yes
XLOC_006982	XLOC_006982	-	jgi|Fusox2|4875|FOXG_09666T0:132-1181	FOXAMP	FOXNTC	OK	49.3796	8.04524	-2.61771	-2.52664	0.0022	0.0473631	yes
XLOC_007604	XLOC_007604	-	jgi|Fusox2|6256|FOXG_10601T0:2-879	FOXAMP	FOXNTC	OK	56.6767	9.30581	-2.60655	-2.56809	0.00225	0.0481991	yes
XLOC_003740	XLOC_003740	-	jgi|Fusox2|2064|FOXG_01070T0:3-2711	FOXAMP	FOXNTC	OK	6.95737	41.9634	2.59252	2.63193	0.00065	0.0223564	yes
XLOC_005178	XLOC_005178	-	jgi|Fusox2|24542|FOXG_06318T0:4-3000	FOXAMP	FOXNTC	OK	72.1042	11.9583	-2.59208	-2.76451	0.00025	0.0112409	yes
XLOC_004575	XLOC_004575	-	jgi|Fusox2|22927|FOXG_05468T0:65-1104	FOXAMP	FOXNTC	OK	101.974	613.594	2.58909	2.55738	0.0007	0.023514	yes
XLOC_002359	XLOC_002359	-	jgi|Fusox2|16828|FOXG_03024T0:0-2112	FOXAMP	FOXNTC	OK	458.682	76.2669	-2.58837	-2.31528	0.0017	0.0398807	yes
XLOC_000188	XLOC_000188	-	jgi|Fusox2|10404|FOXG_13351T0:78-2099	FOXAMP	FOXNTC	OK	6.81723	1.13416	-2.58756	-2.28407	0.002	0.0443856	yes
XLOC_002590	XLOC_002590	-	jgi|Fusox2|17376|FOXG_18528T0:1-3606	FOXAMP	FOXNTC	OK	51.9502	8.64423	-2.58732	-2.57723	0.0018	0.0411095	yes
XLOC_000329	XLOC_000329	-	jgi|Fusox2|10787|FOXG_01465T0:2-3215	FOXAMP	FOXNTC	OK	133.584	22.3511	-2.57933	-2.48871	0.00155	0.0380146	yes
XLOC_008869	XLOC_008869	-	jgi|Fusox2|900|FOXG_00452T0:76-1876	FOXAMP	FOXNTC	OK	1030.96	172.563	-2.5788	-2.2632	0.0018	0.0411095	yes
XLOC_003353	XLOC_003353	-	jgi|Fusox2|19824|FOXG_03887T0:30-2306	FOXAMP	FOXNTC	OK	90.522	15.28	-2.56662	-2.87286	5e-05	0.00322127	yes
XLOC_000027	XLOC_000027	-	jgi|Fusox2|10079|FOXG_13106T0:0-1791	FOXAMP	FOXNTC	OK	52.0993	8.81336	-2.5635	-2.53175	0.00135	0.0344809	yes
XLOC_004977	XLOC_004977	-	jgi|Fusox2|24077|FOXG_06034T0:4-1340	FOXAMP	FOXNTC	OK	73.6361	12.5006	-2.55841	-2.77714	0.0006	0.0215825	yes
XLOC_004932	XLOC_004932	-	jgi|Fusox2|23994|FOXG_05975T0:9-2676	FOXAMP	FOXNTC	OK	196.964	33.4573	-2.55754	-2.58543	0.0005	0.0184466	yes
XLOC_004958	XLOC_004958	-	jgi|Fusox2|24040|FOXG_06011T0:8-263	FOXAMP	FOXNTC	OK	104.299	17.8337	-2.54805	-2.40105	0.00215	0.0465187	yes
XLOC_000236	XLOC_000236	-	jgi|Fusox2|10516|FOXG_13439T0:122-1254	FOXAMP	FOXNTC	OK	51.8443	8.90607	-2.54132	-2.52946	0.00135	0.0344809	yes
XLOC_005095	XLOC_005095	-	jgi|Fusox2|24346|FOXG_06199T0:0-1161	FOXAMP	FOXNTC	OK	73.3127	12.5941	-2.54131	-2.49938	0.00195	0.0436123	yes
XLOC_001843	XLOC_001843	-	jgi|Fusox2|15365|FOXG_15366T0:0-637	FOXAMP	FOXNTC	OK	10.618	61.6811	2.53832	2.47364	0.0018	0.0411095	yes
XLOC_008984	XLOC_008984	-	jgi|Fusox2|925|FOXG_00469T0:53-1298	FOXAMP	FOXNTC	OK	24.9239	4.29366	-2.53725	-2.44811	0.0023	0.0490269	yes
XLOC_008672	XLOC_008672	-	jgi|Fusox2|8679|FOXG_12296T0:0-2412	FOXAMP	FOXNTC	OK	35.2166	6.07195	-2.53602	-2.43671	0.00125	0.0336176	yes
XLOC_001980	XLOC_001980	-	jgi|Fusox2|1577|FOXG_17953T0:0-928	FOXAMP	FOXNTC	OK	51.2615	8.85038	-2.53407	-2.46732	0.00155	0.0380146	yes
XLOC_005533	XLOC_005533	-	jgi|Fusox2|25964|FOXG_07663T0:55-1707	FOXAMP	FOXNTC	OK	58.2879	10.0969	-2.52928	-2.53184	0.00175	0.0405034	yes
XLOC_006991	XLOC_006991	-	jgi|Fusox2|4886|FOXG_09673T0:19-882	FOXAMP	FOXNTC	OK	63.5886	11.0855	-2.52009	-2.48657	0.0015	0.0374263	yes
XLOC_008929	XLOC_008929	-	jgi|Fusox2|9133|FOXG_12823T0:1-3444	FOXAMP	FOXNTC	OK	69.1552	12.1114	-2.51347	-2.82207	0.0002	0.00959222	yes
XLOC_008192	XLOC_008192	-	jgi|Fusox2|762|FOXG_00375T0:18-1748	FOXAMP	FOXNTC	OK	77.2153	13.528	-2.51294	-2.489	0.0014	0.0355476	yes
XLOC_001783	XLOC_001783	-	jgi|Fusox2|15231|FOXG_15266T0:3128-4203	FOXAMP	FOXNTC	OK	13.6215	77.598	2.51013	2.4029	0.0012	0.0329924	yes
XLOC_005705	XLOC_005705	-	jgi|Fusox2|26276|FOXG_07866T0:1-2505	FOXAMP	FOXNTC	OK	93.8349	16.66	-2.49374	-2.62534	0.0005	0.0184466	yes
XLOC_002212	XLOC_002212	-	jgi|Fusox2|16511|FOXG_02799T0:29-1265	FOXAMP	FOXNTC	OK	55.4788	9.85254	-2.49337	-2.62288	0.00035	0.0143883	yes
XLOC_002033	XLOC_002033	-	jgi|Fusox2|16081|FOXG_22108T0:2321-3583	FOXAMP	FOXNTC	OK	10.1217	56.8588	2.48993	2.20477	0.00075	0.0248075	yes
XLOC_006227	XLOC_006227	-	jgi|Fusox2|3186|FOXG_08526T0:38-4091	FOXAMP	FOXNTC	OK	267.234	47.6788	-2.48668	-2.49875	0.00145	0.0363891	yes
XLOC_007265	XLOC_007265	-	jgi|Fusox2|5407|FOXG_10089T0:31-1726	FOXAMP	FOXNTC	OK	166.691	30.1736	-2.46581	-2.31525	0.00205	0.0451471	yes
XLOC_008763	XLOC_008763	-	jgi|Fusox2|8829|FOXG_12649T0:4-1718	FOXAMP	FOXNTC	OK	375.94	68.2762	-2.46105	-2.62768	0.0004	0.0156964	yes
XLOC_004279	XLOC_004279	-	jgi|Fusox2|2225|FOXG_01162T0:25-872	FOXAMP	FOXNTC	OK	95.2341	17.3836	-2.45375	-2.61186	0.00055	0.0199502	yes
XLOC_002505	XLOC_002505	-	jgi|Fusox2|17182|FOXG_03200T0:30-3129	FOXAMP	FOXNTC	OK	11.0447	60.4072	2.45137	2.76064	0.00015	0.00757281	yes
XLOC_005719	XLOC_005719	-	jgi|Fusox2|2629|FOXG_08211T0:3-1532	FOXAMP	FOXNTC	OK	6.21659	33.9376	2.44869	2.40771	0.00195	0.0436123	yes
XLOC_000533	XLOC_000533	-	jgi|Fusox2|11267|FOXG_01739T0:20-3466	FOXAMP	FOXNTC	OK	11.5851	63.2361	2.44848	2.65552	0.0003	0.0128851	yes
XLOC_006474	XLOC_006474	-	jgi|Fusox2|3770|FOXG_08937T0:165-1796	FOXAMP	FOXNTC	OK	54.835	10.0481	-2.44818	-2.33174	0.0008	0.0258667	yes
XLOC_003118	XLOC_003118	-	jgi|Fusox2|19367|FOXG_22596T0:6-505	FOXAMP	FOXNTC	OK	228.535	41.9486	-2.44572	-2.26056	0.00115	0.0321293	yes
XLOC_003681	XLOC_003681	-	jgi|Fusox2|20532|FOXG_04345T0:1-489	FOXAMP	FOXNTC	OK	575.955	106.016	-2.44167	-2.28568	0.0018	0.0411095	yes
XLOC_006506	XLOC_006506	-	jgi|Fusox2|3821|FOXG_08982T0:154-3983	FOXAMP	FOXNTC	OK	279.204	51.4077	-2.44126	-2.44199	0.00155	0.0380146	yes
XLOC_000872	XLOC_000872	-	jgi|Fusox2|12187|FOXG_02207T0:3-858	FOXAMP	FOXNTC	OK	77.6211	14.4382	-2.42656	-2.21794	0.00135	0.0344809	yes
XLOC_005704	XLOC_005704	-	jgi|Fusox2|26275|FOXG_07865T0:0-829	FOXAMP	FOXNTC	OK	87.3365	16.2989	-2.42181	-2.54413	0.0005	0.0184466	yes
XLOC_006419	XLOC_006419	-	jgi|Fusox2|361|FOXG_00184T0:8-2495	FOXAMP	FOXNTC	OK	90.522	16.9682	-2.41544	-2.55283	0.00025	0.0112409	yes
XLOC_006553	XLOC_006553	-	jgi|Fusox2|3908|FOXG_09044T0:0-1726	FOXAMP	FOXNTC	OK	231.057	43.5421	-2.40777	-2.60612	0.0008	0.0258667	yes
XLOC_000203	XLOC_000203	-	jgi|Fusox2|10432|FOXG_13371T0:46-2332	FOXAMP	FOXNTC	OK	11.0222	58.1622	2.39967	2.66497	0.00025	0.0112409	yes
XLOC_005720	XLOC_005720	-	jgi|Fusox2|262|FOXG_00133T0:0-1755	FOXAMP	FOXNTC	OK	244.023	46.2677	-2.39894	-2.43874	0.00085	0.0266838	yes
XLOC_007807	XLOC_007807	-	jgi|Fusox2|6781|FOXG_11000T0:438-1303	FOXAMP	FOXNTC	OK	165.718	31.481	-2.39618	-2.30679	0.001	0.0294642	yes
XLOC_001269	XLOC_001269	-	jgi|Fusox2|13100|FOXG_13742T0:96-2079	FOXAMP	FOXNTC	OK	247.17	47.1785	-2.3893	-2.4317	0.00135	0.0344809	yes
XLOC_005611	XLOC_005611	-	jgi|Fusox2|26078|FOXG_07752T0:0-3007	FOXAMP	FOXNTC	OK	145.362	27.8316	-2.38485	-2.4597	0.00035	0.0143883	yes
XLOC_006219	XLOC_006219	-	jgi|Fusox2|3176|FOXG_08520T0:0-3125	FOXAMP	FOXNTC	OK	38.982	7.57871	-2.36278	-2.556	0.00105	0.0302155	yes
XLOC_006060	XLOC_006060	-	jgi|Fusox2|2797|FOXG_08301T0:4-2632	FOXAMP	FOXNTC	OK	3.76153	19.1166	2.34544	2.1276	0.00155	0.0380146	yes
XLOC_004629	XLOC_004629	-	jgi|Fusox2|23093|FOXG_05544T0:170-2171	FOXAMP	FOXNTC	OK	32.4248	6.38804	-2.34365	-2.44688	0.00075	0.0248075	yes
XLOC_004154	XLOC_004154	-	jgi|Fusox2|21969|FOXG_04918T0:74-4326	FOXAMP	FOXNTC	OK	55.1033	10.9064	-2.33697	-2.4518	0.001	0.0294642	yes
XLOC_000995	XLOC_000995	-	jgi|Fusox2|12467|FOXG_02354T0:13-1449	FOXAMP	FOXNTC	OK	53.8285	10.6766	-2.33392	-2.49478	0.001	0.0294642	yes
XLOC_006995	XLOC_006995	-	jgi|Fusox2|4890|FOXG_09677T0:1-5442	FOXAMP	FOXNTC	OK	25.9438	5.14775	-2.33337	-2.60386	0.00025	0.0112409	yes
XLOC_006252	XLOC_006252	-	jgi|Fusox2|3244|FOXG_08559T0:6-3708	FOXAMP	FOXNTC	OK	80.5674	16.0274	-2.32966	-2.50334	0.00105	0.0302155	yes
XLOC_008337	XLOC_008337	-	jgi|Fusox2|7924|FOXG_11724T0:3-1211	FOXAMP	FOXNTC	OK	110.839	22.1478	-2.32323	-2.47964	0.00105	0.0302155	yes
XLOC_001029	XLOC_001029	-	jgi|Fusox2|12539|FOXG_02398T0:46-1841	FOXAMP	FOXNTC	OK	38.245	7.65414	-2.32096	-2.44328	0.00095	0.028676	yes
XLOC_003688	XLOC_003688	-	jgi|Fusox2|20544|FOXG_18810T0:0-1583	FOXAMP	FOXNTC	OK	11.3268	56.569	2.32027	2.12671	0.0019	0.0427154	yes
XLOC_007320	XLOC_007320	-	jgi|Fusox2|5624|FOXG_10255T0:0-2493	FOXAMP	FOXNTC	OK	172.399	34.6396	-2.31526	-2.48513	0.0008	0.0258667	yes
XLOC_003630	XLOC_003630	-	jgi|Fusox2|20433|FOXG_04284T0:0-1722	FOXAMP	FOXNTC	OK	211.623	42.5413	-2.31456	-2.50215	0.0011	0.0310337	yes
XLOC_003834	XLOC_003834	-	jgi|Fusox2|2086|FOXG_01086T0:7-1228	FOXAMP	FOXNTC	OK	50.0101	10.0886	-2.30949	-2.43868	0.00095	0.028676	yes
XLOC_007834	XLOC_007834	-	jgi|Fusox2|6846|FOXG_11036T0:1-2376	FOXAMP	FOXNTC	OK	127.788	25.8609	-2.30491	-2.44352	0.0013	0.0343208	yes
XLOC_006617	XLOC_006617	-	jgi|Fusox2|4007|FOXG_09121T0:0-2390	FOXAMP	FOXNTC	OK	27.7639	5.6423	-2.29886	-2.45247	0.00155	0.0380146	yes
XLOC_005730	XLOC_005730	-	jgi|Fusox2|26311|FOXG_07890T0:98-2374	FOXAMP	FOXNTC	OK	35.1439	7.16709	-2.29382	-2.4756	0.00095	0.028676	yes
XLOC_008468	XLOC_008468	-	jgi|Fusox2|8245|FOXG_11978T0:57-1136	FOXAMP	FOXNTC	OK	13.3323	65.2562	2.29119	2.45698	0.0008	0.0258667	yes
XLOC_003486	XLOC_003486	-	jgi|Fusox2|20104|FOXG_04094T0:1-3499	FOXAMP	FOXNTC	OK	113.01	23.1018	-2.29037	-2.43769	0.0011	0.0310337	yes
XLOC_006508	XLOC_006508	-	jgi|Fusox2|3825|FOXG_08985T0:73-1274	FOXAMP	FOXNTC	OK	90.0904	18.6212	-2.27443	-2.41986	0.00105	0.0302155	yes
XLOC_008623	XLOC_008623	-	jgi|Fusox2|8549|FOXG_20691T0:61-1406	FOXAMP	FOXNTC	OK	103.309	21.4535	-2.26768	-2.36304	0.0007	0.023514	yes
XLOC_002098	XLOC_002098	-	jgi|Fusox2|16214|FOXG_15760T0:1-1797	FOXAMP	FOXNTC	OK	124.877	26.0041	-2.26369	-2.43119	0.0014	0.0355476	yes
XLOC_007276	XLOC_007276	-	jgi|Fusox2|543|FOXG_00256T0:9-2241	FOXAMP	FOXNTC	OK	263.643	54.931	-2.26289	-2.3277	0.0012	0.0329924	yes
XLOC_009032	XLOC_009032	-	jgi|Fusox2|934|FOXG_00475T0:7-2204	FOXAMP	FOXNTC	OK	30.6907	6.40323	-2.26093	-2.38828	0.00105	0.0302155	yes
XLOC_007122	XLOC_007122	-	jgi|Fusox2|5100|FOXG_09842T0:15-2846	FOXAMP	FOXNTC	OK	157.376	32.8853	-2.2587	-2.46866	0.0012	0.0329924	yes
XLOC_002038	XLOC_002038	-	jgi|Fusox2|16097|FOXG_15675T0:1149-3537	FOXAMP	FOXNTC	OK	38.979	8.14785	-2.25821	-2.42219	0.0016	0.0388	yes
XLOC_002046	XLOC_002046	-	jgi|Fusox2|16121|FOXG_15694T0:4-793	FOXAMP	FOXNTC	OK	304.874	63.793	-2.25674	-2.55015	0.00045	0.0171896	yes
XLOC_001371	XLOC_001371	-	jgi|Fusox2|13308|FOXG_13870T0:4-2125	FOXAMP	FOXNTC	OK	39.1965	8.28527	-2.2421	-2.39045	0.00105	0.0302155	yes
XLOC_005732	XLOC_005732	-	jgi|Fusox2|26313|FOXG_07892T0:0-1115	FOXAMP	FOXNTC	OK	51.5286	243.428	2.24005	2.40752	0.001	0.0294642	yes
XLOC_005753	XLOC_005753	-	jgi|Fusox2|26344|FOXG_07913T0:15-1762	FOXAMP	FOXNTC	OK	46.2031	9.91519	-2.22028	-2.38112	0.00185	0.0420291	yes
XLOC_005197	XLOC_005197	-	jgi|Fusox2|24584|FOXG_06342T0:24-1511	FOXAMP	FOXNTC	OK	97.8325	21.1369	-2.21055	-2.3589	0.00135	0.0344809	yes
XLOC_007809	XLOC_007809	-	jgi|Fusox2|6788|FOXG_11004T0:51-2275	FOXAMP	FOXNTC	OK	248.837	54.246	-2.19761	-2.32361	0.00125	0.0336176	yes
XLOC_005191	XLOC_005191	-	jgi|Fusox2|24578|FOXG_06336T0:20-4175	FOXAMP	FOXNTC	OK	20.1002	4.43033	-2.18172	-2.33518	0.00205	0.0451471	yes
XLOC_001837	XLOC_001837	-	jgi|Fusox2|15351|FOXG_15359T0:76-978	FOXAMP	FOXNTC	OK	68.154	15.1388	-2.17055	-2.21478	0.00175	0.0405034	yes
XLOC_004327	XLOC_004327	-	jgi|Fusox2|22355|FOXG_05159T0:0-2495	FOXAMP	FOXNTC	OK	266.422	59.2558	-2.16869	-2.24715	0.00085	0.0266838	yes
XLOC_004766	XLOC_004766	-	jgi|Fusox2|23594|FOXG_05704T0:24-1813	FOXAMP	FOXNTC	OK	48.3359	10.8543	-2.15483	-2.3065	0.0023	0.0490269	yes
XLOC_003014	XLOC_003014	-	jgi|Fusox2|18947|FOXG_16551T0:43-1716	FOXAMP	FOXNTC	OK	36.4033	8.55945	-2.08848	-2.16508	0.00235	0.0498466	yes
XLOC_008236	XLOC_008236	-	jgi|Fusox2|7729|FOXG_11588T0:17-6101	FOXAMP	FOXNTC	OK	30.9862	7.31295	-2.0831	-2.23071	0.0017	0.0398807	yes
XLOC_003508	XLOC_003508	-	jgi|Fusox2|20150|FOXG_04124T0:3-938	FOXAMP	FOXNTC	OK	58.8901	14.0843	-2.06394	-2.16627	0.00235	0.0498466	yes
XLOC_002137	XLOC_002137	-	jgi|Fusox2|16300|FOXG_15833T0:24-1330	FOXAMP	FOXNTC	OK	34.6047	138.885	2.00485	2.27774	0.00175	0.0405034	yes
XLOC_008600	XLOC_008600	-	jgi|Fusox2|849|FOXG_17876T0:72-3643	FOXAMP	FOXNTC	OK	54.3547	13.5822	-2.00069	-2.27226	0.00145	0.0363891	yes
XLOC_006585	XLOC_006585	-	jgi|Fusox2|3969|FOXG_09087T0:9-5233	FOXAMP	FOXNTC	OK	28.9169	7.43202	-1.96008	-2.23282	0.00205	0.0451471	yes

## Sheet: F. oxysporum + PSC
test_id	gene_id	gene	locus	sample_1	sample_2	status	value_1	value_2	log2(fold_change)	test_stat	p_value	q_value	significant
XLOC_000489	XLOC_000489	-	jgi|Fusox2|11162|FOXG_01683T0:16-140	FOXPSC	FOXNTC	OK	0	27.1885	6.54621	-nan	0.00045	0.0471054	yes
XLOC_000653	XLOC_000653	-	jgi|Fusox2|11588|FOXG_18208T0:1737-2058	FOXPSC	FOXNTC	OK	0	4.75932	6.54621	-nan	0.00045	0.0471054	yes
XLOC_001024	XLOC_001024	-	jgi|Fusox2|12532|FOXG_02391T0:0-138	FOXPSC	FOXNTC	OK	0	31.3342	6.54621	-nan	0.00015	0.0299761	yes
XLOC_001174	XLOC_001174	-	jgi|Fusox2|12923|FOXG_13600T0:294-519	FOXPSC	FOXNTC	OK	0	7.95881	6.54621	-nan	0.00045	0.0471054	yes
XLOC_001660	XLOC_001660	-	jgi|Fusox2|14803|FOXG_21764T0:516-1281	FOXPSC	FOXNTC	OK	0	4.79344	6.54621	-nan	5e-05	0.017586	yes
XLOC_001737	XLOC_001737	-	jgi|Fusox2|15063|FOXG_14970T0:1-1186	FOXPSC	FOXNTC	OK	0	2.85394	6.54621	-nan	5e-05	0.017586	yes
XLOC_001738	XLOC_001738	-	jgi|Fusox2|15064|FOXG_14971T0:78-1731	FOXPSC	FOXNTC	OK	0	3.50638	6.54621	-nan	0.0001	0.0283645	yes
XLOC_001927	XLOC_001927	-	jgi|Fusox2|15542|FOXG_21930T0:459-648	FOXPSC	FOXNTC	OK	0	31.1059	6.54621	-nan	5e-05	0.017586	yes
XLOC_002043	XLOC_002043	-	jgi|Fusox2|16108|FOXG_22115T0:136-366	FOXPSC	FOXNTC	OK	0	8.28108	6.54621	-nan	0.0004	0.046896	yes
XLOC_002060	XLOC_002060	-	jgi|Fusox2|16153|FOXG_15713T0:1102-1512	FOXPSC	FOXNTC	OK	0	5.06302	6.54621	-nan	0.00025	0.0382304	yes
XLOC_002214	XLOC_002214	-	jgi|Fusox2|16515|FOXG_02802T0:61-885	FOXPSC	FOXNTC	OK	0	6.85519	6.54621	-nan	0.00015	0.0299761	yes
XLOC_002230	XLOC_002230	-	jgi|Fusox2|16548|FOXG_02830T0:1497-1853	FOXPSC	FOXNTC	OK	0	5.60891	6.54621	-nan	0.00045	0.0471054	yes
XLOC_002939	XLOC_002939	-	jgi|Fusox2|18476|FOXG_22323T0:13-322	FOXPSC	FOXNTC	OK	0	6.16755	6.54621	-nan	0.0003	0.0382304	yes
XLOC_002942	XLOC_002942	-	jgi|Fusox2|18488|FOXG_16126T0:1925-2190	FOXPSC	FOXNTC	OK	0	6.2173	6.54621	-nan	0.00045	0.0471054	yes
XLOC_003243	XLOC_003243	-	jgi|Fusox2|1959|FOXG_17995T0:0-118	FOXPSC	FOXNTC	OK	0	36.6288	6.54621	-nan	0.0003	0.0382304	yes
XLOC_003516	XLOC_003516	-	jgi|Fusox2|20159|FOXG_04132T0:531-630	FOXPSC	FOXNTC	OK	0	104.065	6.54621	-nan	0.00015	0.0299761	yes
XLOC_003542	XLOC_003542	-	jgi|Fusox2|20210|FOXG_18761T0:0-260	FOXPSC	FOXNTC	OK	0	69.6361	6.54621	-nan	5e-05	0.017586	yes
XLOC_003628	XLOC_003628	-	jgi|Fusox2|20431|FOXG_04282T0:28-363	FOXPSC	FOXNTC	OK	0	7.26236	6.54621	-nan	5e-05	0.017586	yes
XLOC_003672	XLOC_003672	-	jgi|Fusox2|20518|FOXG_04332T0:411-504	FOXPSC	FOXNTC	OK	0	121.401	6.54621	-nan	0.0003	0.0382304	yes
XLOC_003828	XLOC_003828	-	jgi|Fusox2|20845|FOXG_04571T0:222-330	FOXPSC	FOXNTC	OK	0	57.6015	6.54621	-nan	0.00035	0.0433458	yes
XLOC_003853	XLOC_003853	-	jgi|Fusox2|20946|FOXG_04660T0:452-1043	FOXPSC	FOXNTC	OK	0	2.02974	6.54621	-nan	0.0003	0.0382304	yes
XLOC_003908	XLOC_003908	-	jgi|Fusox2|21113|FOXG_17033T0:45-1183	FOXPSC	FOXNTC	OK	0	2.07013	6.54621	-nan	0.00015	0.0299761	yes
XLOC_004006	XLOC_004006	-	jgi|Fusox2|21638|FOXG_17422T0:12564-13335	FOXPSC	FOXNTC	OK	0	2.41156	6.54621	-nan	0.0003	0.0382304	yes
XLOC_004030	XLOC_004030	-	jgi|Fusox2|21687|FOXG_04704T0:5-1626	FOXPSC	FOXNTC	OK	0	1.89134	6.54621	-nan	5e-05	0.017586	yes
XLOC_004077	XLOC_004077	-	jgi|Fusox2|21820|FOXG_04811T0:1419-1873	FOXPSC	FOXNTC	OK	0	8.51665	6.54621	-nan	0.0003	0.0382304	yes
XLOC_004715	XLOC_004715	-	jgi|Fusox2|23493|FOXG_05619T0:372-437	FOXPSC	FOXNTC	OK	0	26051.4	6.54621	-nan	0.00015	0.0299761	yes
XLOC_004779	XLOC_004779	-	jgi|Fusox2|23636|FOXG_05724T0:879-1031	FOXPSC	FOXNTC	OK	0	16.2823	6.54621	-nan	0.00045	0.0471054	yes
XLOC_004780	XLOC_004780	-	jgi|Fusox2|23636|FOXG_05724T0:1084-1389	FOXPSC	FOXNTC	OK	0	10.5946	6.54621	-nan	5e-05	0.017586	yes
XLOC_004805	XLOC_004805	-	jgi|Fusox2|2368|FOXG_01259T0:2726-2958	FOXPSC	FOXNTC	OK	0	29.1804	6.54621	-nan	5e-05	0.017586	yes
XLOC_005325	XLOC_005325	-	jgi|Fusox2|25532|FOXG_19467T0:585-665	FOXPSC	FOXNTC	OK	0	887.805	6.54621	-nan	0.0004	0.046896	yes
XLOC_006064	XLOC_006064	-	jgi|Fusox2|2817|FOXG_19789T0:11-186	FOXPSC	FOXNTC	OK	0	23.5517	6.54621	-nan	0.00015	0.0299761	yes
XLOC_007089	XLOC_007089	-	jgi|Fusox2|5051|FOXG_09802T0:144-1025	FOXPSC	FOXNTC	OK	0	1.97003	6.54621	-nan	0.00045	0.0471054	yes
XLOC_007248	XLOC_007248	-	jgi|Fusox2|5369|FOXG_10053T0:15-1698	FOXPSC	FOXNTC	OK	0	4.20526	6.54621	-nan	5e-05	0.017586	yes
XLOC_007364	XLOC_007364	-	jgi|Fusox2|5720|FOXG_20270T0:2-256	FOXPSC	FOXNTC	OK	0	11.6534	6.54621	-nan	0.0003	0.0382304	yes
XLOC_007736	XLOC_007736	-	jgi|Fusox2|6620|FOXG_10868T0:189-449	FOXPSC	FOXNTC	OK	0	7.37554	6.54621	-nan	0.0003	0.0382304	yes
XLOC_007737	XLOC_007737	-	jgi|Fusox2|6620|FOXG_10868T0:561-722	FOXPSC	FOXNTC	OK	0	17.751	6.54621	-nan	0.0003	0.0382304	yes
XLOC_007800	XLOC_007800	-	jgi|Fusox2|6769|FOXG_10992T0:76-151	FOXPSC	FOXNTC	OK	0	16994.6	6.54621	-nan	5e-05	0.017586	yes
XLOC_008358	XLOC_008358	-	jgi|Fusox2|8001|FOXG_11774T0:1441-2015	FOXPSC	FOXNTC	OK	0	2.84426	6.54621	-nan	0.0003	0.0382304	yes
XLOC_008546	XLOC_008546	-	jgi|Fusox2|8390|FOXG_12096T0:614-872	FOXPSC	FOXNTC	OK	0	11.4378	6.54621	-nan	0.00015	0.0299761	yes
XLOC_001395	XLOC_001395	-	jgi|Fusox2|13380|FOXG_21291T0:77-2101	FOXPSC	FOXNTC	OK	0.806206	150.689	7.54621	4.53274	5e-05	0.017586	yes
XLOC_002321	XLOC_002321	-	jgi|Fusox2|16745|FOXG_18445T0:5960-6580	FOXPSC	FOXNTC	OK	6.75484	533.413	6.30319	3.61602	0.0002	0.035172	yes
XLOC_001998	XLOC_001998	-	jgi|Fusox2|1596|FOXG_17956T0:0-1900	FOXPSC	FOXNTC	OK	8.13819	566.934	6.12233	3.54087	5e-05	0.017586	yes
XLOC_007139	XLOC_007139	-	jgi|Fusox2|512|FOXG_00241T0:1-3141	FOXPSC	FOXNTC	OK	0.583283	35.3623	5.92187	4.09081	5e-05	0.017586	yes
XLOC_001999	XLOC_001999	-	jgi|Fusox2|1597|FOXG_17957T0:53-2481	FOXPSC	FOXNTC	OK	4.79646	220.97	5.52573	3.43866	0.0001	0.0283645	yes
XLOC_006388	XLOC_006388	-	jgi|Fusox2|3538|FOXG_08765T0:120-1569	FOXPSC	FOXNTC	OK	2137.13	46.7081	-5.51586	-3.33805	5e-05	0.017586	yes
XLOC_002502	XLOC_002502	-	jgi|Fusox2|17179|FOXG_03197T0:0-1305	FOXPSC	FOXNTC	OK	12.7722	554.127	5.43913	3.27179	0.00015	0.0299761	yes
XLOC_000577	XLOC_000577	-	jgi|Fusox2|11369|FOXG_01792T0:12-1150	FOXPSC	FOXNTC	OK	435.736	11.3509	-5.26257	-3.84642	5e-05	0.017586	yes
XLOC_003130	XLOC_003130	-	jgi|Fusox2|19392|FOXG_16822T0:28-1544	FOXPSC	FOXNTC	OK	252.366	6.69001	-5.23737	-3.72357	5e-05	0.017586	yes
XLOC_001871	XLOC_001871	-	jgi|Fusox2|15425|FOXG_15413T0:0-715	FOXPSC	FOXNTC	OK	474.572	12.9258	-5.1983	-3.80186	5e-05	0.017586	yes
XLOC_004519	XLOC_004519	-	jgi|Fusox2|22843|FOXG_19057T0:33-4163	FOXPSC	FOXNTC	OK	4.87036	166.293	5.09356	3.18868	0.00035	0.0433458	yes
XLOC_004727	XLOC_004727	-	jgi|Fusox2|23526|FOXG_05648T0:0-976	FOXPSC	FOXNTC	OK	388.888	12.1538	-4.99988	-3.66883	5e-05	0.017586	yes
XLOC_000079	XLOC_000079	-	jgi|Fusox2|10184|FOXG_13185T0:50-2282	FOXPSC	FOXNTC	OK	392.005	12.7197	-4.94574	-3.61008	0.0001	0.0283645	yes
XLOC_005344	XLOC_005344	-	jgi|Fusox2|25642|FOXG_07399T0:78-1457	FOXPSC	FOXNTC	OK	34.5549	1.1214	-4.94552	-3.71222	0.0001	0.0283645	yes
XLOC_005038	XLOC_005038	-	jgi|Fusox2|24231|FOXG_19186T0:3-528	FOXPSC	FOXNTC	OK	1.99415	56.7925	4.83185	3.14674	0.00025	0.0382304	yes
XLOC_003233	XLOC_003233	-	jgi|Fusox2|1958|FOXG_01015T0:1316-2621	FOXPSC	FOXNTC	OK	21.6479	615.876	4.83034	2.86326	5e-05	0.017586	yes
XLOC_001619	XLOC_001619	-	jgi|Fusox2|14427|FOXG_14750T0:6-1267	FOXPSC	FOXNTC	OK	23.3793	1.05251	-4.47332	-3.08955	0.0003	0.0382304	yes
XLOC_008011	XLOC_008011	-	jgi|Fusox2|7183|FOXG_11254T0:0-1618	FOXPSC	FOXNTC	OK	85.1553	3.84845	-4.46775	-3.58148	0.0001	0.0283645	yes
XLOC_009060	XLOC_009060	-	jgi|Fusox2|9453|FOXG_13040T0:6-728	FOXPSC	FOXNTC	OK	2.85618	61.2784	4.42322	3.32411	0.00025	0.0382304	yes
XLOC_006932	XLOC_006932	-	jgi|Fusox2|4751|FOXG_09572T0:0-1161	FOXPSC	FOXNTC	OK	435.762	20.4042	-4.4166	-4.00445	5e-05	0.017586	yes
XLOC_007433	XLOC_007433	-	jgi|Fusox2|5853|FOXG_10386T0:11-1889	FOXPSC	FOXNTC	OK	100.542	4.74093	-4.40649	-3.5028	0.00015	0.0299761	yes
XLOC_005496	XLOC_005496	-	jgi|Fusox2|25912|FOXG_07622T0:73-2691	FOXPSC	FOXNTC	OK	169.705	8.04764	-4.39832	-3.5067	5e-05	0.017586	yes
XLOC_002814	XLOC_002814	-	jgi|Fusox2|17869|FOXG_03599T0:0-582	FOXPSC	FOXNTC	OK	4.22428	86.9858	4.364	3.02968	0.0002	0.035172	yes
XLOC_000921	XLOC_000921	-	jgi|Fusox2|12341|FOXG_02285T0:2-1567	FOXPSC	FOXNTC	OK	515.962	25.2473	-4.35307	-3.42464	5e-05	0.017586	yes
XLOC_002998	XLOC_002998	-	jgi|Fusox2|18911|FOXG_16528T0:92-1740	FOXPSC	FOXNTC	OK	200.744	9.90991	-4.34034	-3.43153	0.0001	0.0283645	yes
XLOC_005275	XLOC_005275	-	jgi|Fusox2|2476|FOXG_01332T0:478-2365	FOXPSC	FOXNTC	OK	3.97144	79.8634	4.3298	2.97199	5e-05	0.017586	yes
XLOC_006592	XLOC_006592	-	jgi|Fusox2|3976|FOXG_09094T0:4-2027	FOXPSC	FOXNTC	OK	88.1305	4.4117	-4.32023	-3.28087	0.0002	0.035172	yes
XLOC_005482	XLOC_005482	-	jgi|Fusox2|25896|FOXG_19513T0:0-541	FOXPSC	FOXNTC	OK	3.78506	72.8217	4.26598	2.88711	0.00015	0.0299761	yes
XLOC_004777	XLOC_004777	-	jgi|Fusox2|23622|FOXG_05720T0:35-1334	FOXPSC	FOXNTC	OK	2.47593	47.1636	4.25163	3.09997	0.00015	0.0299761	yes
XLOC_002033	XLOC_002033	-	jgi|Fusox2|16081|FOXG_22108T0:2321-3583	FOXPSC	FOXNTC	OK	4.09501	76.6606	4.22655	3.09655	0.0002	0.035172	yes
XLOC_000640	XLOC_000640	-	jgi|Fusox2|11530|FOXG_18205T0:1-921	FOXPSC	FOXNTC	OK	3.09569	56.8559	4.19898	2.91089	0.0002	0.035172	yes
XLOC_005707	XLOC_005707	-	jgi|Fusox2|26278|FOXG_07867T0:45-2202	FOXPSC	FOXNTC	OK	66.0093	3.7611	-4.13344	-3.05759	0.00045	0.0471054	yes
XLOC_001115	XLOC_001115	-	jgi|Fusox2|12728|FOXG_02535T0:370-1546	FOXPSC	FOXNTC	OK	10.9863	190.552	4.11642	2.98866	0.00015	0.0299761	yes
XLOC_007678	XLOC_007678	-	jgi|Fusox2|6444|FOXG_10728T0:9-1119	FOXPSC	FOXNTC	OK	2.55025	43.2317	4.08338	3.0055	0.00025	0.0382304	yes
XLOC_003703	XLOC_003703	-	jgi|Fusox2|20573|FOXG_04372T0:15-1167	FOXPSC	FOXNTC	OK	6.63755	106.584	4.0052	3.29877	5e-05	0.017586	yes
XLOC_004422	XLOC_004422	-	jgi|Fusox2|22572|FOXG_05272T1:0-1807	FOXPSC	FOXNTC	OK	1.66181	25.0729	3.9153	2.80472	0.0004	0.046896	yes
XLOC_002589	XLOC_002589	-	jgi|Fusox2|17371|FOXG_03303T0:1197-3437	FOXPSC	FOXNTC	OK	1.93072	28.5478	3.88617	2.81952	0.00025	0.0382304	yes
XLOC_003687	XLOC_003687	-	jgi|Fusox2|20543|FOXG_04352T0:37-1510	FOXPSC	FOXNTC	OK	93.3261	6.4331	-3.8587	-2.84421	0.0004	0.046896	yes
XLOC_007750	XLOC_007750	-	jgi|Fusox2|6641|FOXG_10885T0:12-1214	FOXPSC	FOXNTC	OK	2.82891	40.6121	3.84359	2.70098	0.0003	0.0382304	yes
XLOC_007426	XLOC_007426	-	jgi|Fusox2|5843|FOXG_10378T0:17-924	FOXPSC	FOXNTC	OK	3.14832	42.9143	3.7688	2.59959	0.0002	0.035172	yes
XLOC_007912	XLOC_007912	-	jgi|Fusox2|6968|FOXG_11118T1:72-1290	FOXPSC	FOXNTC	OK	46.4262	4.12726	-3.49168	-2.88112	0.00045	0.0471054	yes
XLOC_002769	XLOC_002769	-	jgi|Fusox2|17789|FOXG_03541T0:66-2397	FOXPSC	FOXNTC	OK	27.66	2.52789	-3.4518	-2.82544	0.00025	0.0382304	yes
XLOC_005464	XLOC_005464	-	jgi|Fusox2|25865|FOXG_07591T0:1-630	FOXPSC	FOXNTC	OK	579.865	56.4031	-3.36187	-3.03234	0.00015	0.0299761	yes
XLOC_005520	XLOC_005520	-	jgi|Fusox2|25948|FOXG_07650T0:0-1410	FOXPSC	FOXNTC	OK	119.144	11.8879	-3.32515	-3.06531	5e-05	0.017586	yes
XLOC_003330	XLOC_003330	-	jgi|Fusox2|19779|FOXG_03848T0:14-1486	FOXPSC	FOXNTC	OK	12.9332	94.1386	2.86371	2.48213	0.00025	0.0382304	yes

## Sheet: F. solani + AMB
test_id	gene_id	gene	locus	sample_1	sample_2	status	value_1	value_2	log2(fold_change)	test_stat	p_value	q_value	significant
XLOC_003356	XLOC_003356	-	jgi|Necha2|42095|e_gw1.33.309.1:501-617	FSOAMP	FSONTC	OK	403.445	0	-4.61346	-nan	5e-05	0.00945943	yes
XLOC_005174	XLOC_005174	-	jgi|Necha2|63227|estExt_Genewise1.C_sca_11_chr8_3_00620:821-1147	FSOAMP	FSONTC	OK	8.51251	0	-4.61346	-nan	5e-05	0.00945943	yes
XLOC_005369	XLOC_005369	-	jgi|Necha2|64874|estExt_Genewise1.C_sca_28_chr13_5_00203:312-449	FSOAMP	FSONTC	OK	104.048	0	-4.61346	-nan	5e-05	0.00945943	yes
XLOC_006614	XLOC_006614	-	jgi|Necha2|72144|estExt_Genewise1Plus.C_sca_82_chr10_2_00004:231-377	FSOAMP	FSONTC	OK	113.996	0	-4.61346	-nan	5e-05	0.00945943	yes
XLOC_006723	XLOC_006723	-	jgi|Necha2|73052|estExt_Genewise1Plus.C_sca_15_chr12_5_00497:715-815	FSOAMP	FSONTC	OK	1051.96	0	-4.61346	-nan	5e-05	0.00945943	yes
XLOC_006732	XLOC_006732	-	jgi|Necha2|73184|estExt_Genewise1Plus.C_sca_28_chr13_5_00376:47-152	FSOAMP	FSONTC	OK	562.633	0	-4.61346	-nan	5e-05	0.00945943	yes
XLOC_007234	XLOC_007234	-	jgi|Necha2|75850|fgenesh1_pg.sca_18_chr2_1_0000041:1269-1542	FSOAMP	FSONTC	OK	11.0869	0	-4.61346	-nan	5e-05	0.00945943	yes
XLOC_007373	XLOC_007373	-	jgi|Necha2|77065|fgenesh1_pg.sca_26_chr2_2_0000141:1323-1433	FSOAMP	FSONTC	OK	446.082	0	-4.61346	-nan	5e-05	0.00945943	yes
XLOC_007488	XLOC_007488	-	jgi|Necha2|78598|fgenesh1_pg.sca_59_chr4_1_0000047:177-449	FSOAMP	FSONTC	OK	69.2765	0	-4.61346	-nan	5e-05	0.00945943	yes
XLOC_007783	XLOC_007783	-	jgi|Necha2|80618|fgenesh1_pg.sca_5_chr5_3_0000417:519-755	FSOAMP	FSONTC	OK	12.5092	0	-4.61346	-nan	0.0001	0.0159159	yes
XLOC_008113	XLOC_008113	-	jgi|Necha2|85203|fgenesh1_pg.sca_6_chr9_2_0000666:25-156	FSOAMP	FSONTC	OK	156.189	0	-4.61346	-nan	5e-05	0.00945943	yes
XLOC_008204	XLOC_008204	-	jgi|Necha2|86652|fgenesh1_pg.sca_32_chr11_3_0000047:186-618	FSOAMP	FSONTC	OK	5.06217	0	-4.61346	-nan	0.0001	0.0159159	yes
XLOC_001837	XLOC_001837	-	jgi|Necha2|30607|e_gw1.1.1313.1:2122-2355	FSOAMP	FSONTC	OK	0	12.6783	3.26775	-nan	5e-05	0.00945943	yes
XLOC_003659	XLOC_003659	-	jgi|Necha2|46823|e_gw1.10.4.1:2927-3127	FSOAMP	FSONTC	OK	0	18.3907	3.26775	-nan	5e-05	0.00945943	yes
XLOC_004219	XLOC_004219	-	jgi|Necha2|52965|e_gw1.40.123.1:1773-1954	FSOAMP	FSONTC	OK	0	33.673	3.26775	-nan	5e-05	0.00945943	yes
XLOC_005574	XLOC_005574	-	jgi|Necha2|66028|estExt_Genewise1Plus.C_sca_18_chr2_1_00150:10-119	FSOAMP	FSONTC	OK	0	310.259	3.26775	-nan	0.00015	0.0206034	yes
XLOC_001206	XLOC_001206	-	jgi|Necha2|105195|estExt_fgenesh1_pm.C_sca_27_chr9_1_00003:49-831	FSOAMP	FSONTC	OK	12368.1	252.63	-5.61346	-4.79326	5e-05	0.00945943	yes
XLOC_008831	XLOC_008831	-	jgi|Necha2|91966|fgenesh1_pm.sca_2_chr3_3_0000366:1-1109	FSOAMP	FSONTC	OK	167.851	4.45124	-5.23683	-5.37278	5e-05	0.00945943	yes
XLOC_008188	XLOC_008188	-	jgi|Necha2|85958|fgenesh1_pg.sca_14_chr10_3_0000153:2-434	FSOAMP	FSONTC	OK	150.142	4.48153	-5.06619	-4.41617	0.0004	0.0405131	yes
XLOC_005099	XLOC_005099	-	jgi|Necha2|62727|estExt_Genewise1.C_sca_10_chr8_2_00237:122-497	FSOAMP	FSONTC	OK	213.532	7.76623	-4.78109	-4.79321	5e-05	0.00945943	yes
XLOC_002486	XLOC_002486	-	jgi|Necha2|34956|e_gw1.44.94.1:41-1633	FSOAMP	FSONTC	OK	298.161	11.0337	-4.75611	-5.45117	5e-05	0.00945943	yes
XLOC_005814	XLOC_005814	-	jgi|Necha2|67443|estExt_Genewise1Plus.C_sca_2_chr3_3_01017:103-2038	FSOAMP	FSONTC	OK	1595.26	60.8438	-4.71253	-5.03145	5e-05	0.00945943	yes
XLOC_003265	XLOC_003265	-	jgi|Necha2|41350|e_gw1.5.1512.1:147-566	FSOAMP	FSONTC	OK	107.55	4.27547	-4.65278	-3.90322	0.00025	0.0291483	yes
XLOC_003803	XLOC_003803	-	jgi|Necha2|48037|e_gw1.27.204.1:525-1309	FSOAMP	FSONTC	OK	138.84	6.74278	-4.36393	-3.97151	5e-05	0.00945943	yes
XLOC_008280	XLOC_008280	-	jgi|Necha2|89600|fgenesh1_pm.sca_8_chr1_1_0000037:0-953	FSOAMP	FSONTC	OK	427.797	21.7889	-4.29526	-5.28201	5e-05	0.00945943	yes
XLOC_005365	XLOC_005365	-	jgi|Necha2|64827|estExt_Genewise1.C_sca_28_chr13_5_00070:95-1094	FSOAMP	FSONTC	OK	4.67446	90.0438	4.26775	4.0473	5e-05	0.00945943	yes
XLOC_004416	XLOC_004416	-	jgi|Necha2|57605|estExt_Genewise1.C_sca_1_chr1_3_01119:54-1232	FSOAMP	FSONTC	OK	150.245	7.89317	-4.25056	-4.57848	5e-05	0.00945943	yes
XLOC_005754	XLOC_005754	-	jgi|Necha2|67133|estExt_Genewise1Plus.C_sca_2_chr3_3_00397:0-1960	FSOAMP	FSONTC	OK	12723.3	800.082	-3.99118	-4.29729	5e-05	0.00945943	yes
XLOC_008500	XLOC_008500	-	jgi|Necha2|90242|fgenesh1_pm.sca_1_chr1_3_0000375:1326-1860	FSOAMP	FSONTC	OK	212.025	13.7946	-3.94206	-4.08194	5e-05	0.00945943	yes
XLOC_004902	XLOC_004902	-	jgi|Necha2|61067|estExt_Genewise1.C_sca_5_chr5_3_00280:11-2004	FSOAMP	FSONTC	OK	913.46	59.8928	-3.93089	-4.29475	5e-05	0.00945943	yes
XLOC_003562	XLOC_003562	-	jgi|Necha2|45493|e_gw1.9.706.1:0-861	FSOAMP	FSONTC	OK	117.354	7.87982	-3.89656	-4.11259	5e-05	0.00945943	yes
XLOC_000613	XLOC_000613	-	jgi|Necha2|102651|estExt_fgenesh1_kg.C_sca_5_chr5_3_00024:350-662	FSOAMP	FSONTC	OK	361.256	24.3658	-3.89009	-4.09871	5e-05	0.00945943	yes
XLOC_009526	XLOC_009526	-	jgi|Necha2|96330|fgenesh1_pm.sca_6_chr9_2_0000288:2631-3813	FSOAMP	FSONTC	OK	52.7794	3.56389	-3.88845	-3.9596	5e-05	0.00945943	yes
XLOC_000612	XLOC_000612	-	jgi|Necha2|102651|estExt_fgenesh1_kg.C_sca_5_chr5_3_00024:68-245	FSOAMP	FSONTC	OK	793.983	53.7704	-3.88422	-5.57745	0.00025	0.0291483	yes
XLOC_000563	XLOC_000563	-	jgi|Necha2|102426|estExt_fgenesh1_kg.C_sca_18_chr2_1_00017:234-1069	FSOAMP	FSONTC	OK	334.951	23.1518	-3.85475	-3.94302	5e-05	0.00945943	yes
XLOC_004228	XLOC_004228	-	jgi|Necha2|53388|e_gw1.29.77.1:146-380	FSOAMP	FSONTC	OK	366.962	25.9423	-3.82225	-3.49617	0.0001	0.0159159	yes
XLOC_005116	XLOC_005116	-	jgi|Necha2|62839|estExt_Genewise1.C_sca_10_chr8_2_00492:1724-2272	FSOAMP	FSONTC	OK	226.452	16.1613	-3.80859	-4.48557	5e-05	0.00945943	yes
XLOC_007923	XLOC_007923	-	jgi|Necha2|83418|fgenesh1_pg.sca_17_chr8_1_0000191:180-458	FSOAMP	FSONTC	OK	214.961	16.0897	-3.73986	-3.81494	5e-05	0.00945943	yes
XLOC_003578	XLOC_003578	-	jgi|Necha2|46030|e_gw1.17.482.1:131-506	FSOAMP	FSONTC	OK	401.756	30.5683	-3.71621	-3.63496	5e-05	0.00945943	yes
XLOC_006725	XLOC_006725	-	jgi|Necha2|73052|estExt_Genewise1Plus.C_sca_15_chr12_5_00497:1347-1644	FSOAMP	FSONTC	OK	683.007	52.1589	-3.71092	-4.03739	5e-05	0.00945943	yes
XLOC_007674	XLOC_007674	-	jgi|Necha2|79543|fgenesh1_pg.sca_19_chr4_3_0000051:0-969	FSOAMP	FSONTC	OK	1038.15	79.5031	-3.70686	-4.0405	5e-05	0.00945943	yes
XLOC_004630	XLOC_004630	-	jgi|Necha2|59124|estExt_Genewise1.C_sca_2_chr3_3_00814:38-1139	FSOAMP	FSONTC	OK	173.164	13.9618	-3.63259	-3.66619	5e-05	0.00945943	yes
XLOC_008503	XLOC_008503	-	jgi|Necha2|90246|fgenesh1_pm.sca_1_chr1_3_0000379:0-461	FSOAMP	FSONTC	OK	246.129	20.0332	-3.61895	-3.88655	5e-05	0.00945943	yes
XLOC_007924	XLOC_007924	-	jgi|Necha2|83418|fgenesh1_pg.sca_17_chr8_1_0000191:558-887	FSOAMP	FSONTC	OK	154.38	13.172	-3.55095	-3.72659	0.00015	0.0206034	yes
XLOC_003579	XLOC_003579	-	jgi|Necha2|46030|e_gw1.17.482.1:699-986	FSOAMP	FSONTC	OK	244.508	21.865	-3.48319	-3.24776	0.0001	0.0159159	yes
XLOC_004547	XLOC_004547	-	jgi|Necha2|58572|estExt_Genewise1.C_sca_18_chr2_1_02121:844-1477	FSOAMP	FSONTC	OK	550.541	51.6506	-3.41399	-3.93393	5e-05	0.00945943	yes
XLOC_008505	XLOC_008505	-	jgi|Necha2|90246|fgenesh1_pm.sca_1_chr1_3_0000379:995-1895	FSOAMP	FSONTC	OK	144.671	13.9688	-3.37249	-3.69535	5e-05	0.00945943	yes
XLOC_006225	XLOC_006225	-	jgi|Necha2|69757|estExt_Genewise1Plus.C_sca_5_chr5_3_01357:0-1536	FSOAMP	FSONTC	OK	944.155	91.7033	-3.36398	-3.70498	5e-05	0.00945943	yes
XLOC_001347	XLOC_001347	-	jgi|Necha2|105936|fgeneshN1_pm.sca_26_chr2_2_0000010:701-1035	FSOAMP	FSONTC	OK	528.218	52.7278	-3.3245	-3.73296	5e-05	0.00945943	yes
XLOC_006494	XLOC_006494	-	jgi|Necha2|71298|estExt_Genewise1Plus.C_sca_11_chr8_3_00101:598-1411	FSOAMP	FSONTC	OK	166.499	16.6774	-3.31955	-3.34555	0.0001	0.0159159	yes
XLOC_008817	XLOC_008817	-	jgi|Necha2|91891|fgenesh1_pm.sca_2_chr3_3_0000291:0-1034	FSOAMP	FSONTC	OK	186.427	18.9758	-3.29638	-3.22349	0.00015	0.0206034	yes
XLOC_003471	XLOC_003471	-	jgi|Necha2|43700|e_gw1.20.1277.1:0-323	FSOAMP	FSONTC	OK	103.658	10.5594	-3.29523	-3.38437	0.00025	0.0291483	yes
XLOC_001317	XLOC_001317	-	jgi|Necha2|105740|estExt_fgenesh1_pm.C_sca_28_chr13_5_00081:564-752	FSOAMP	FSONTC	OK	545.541	56.563	-3.26976	-3.37105	0.00015	0.0206034	yes
XLOC_004338	XLOC_004338	-	jgi|Necha2|57070|estExt_Genewise1.C_sca_8_chr1_1_00729:73-1416	FSOAMP	FSONTC	OK	76.2698	8.0327	-3.24716	-3.505	5e-05	0.00945943	yes
XLOC_001316	XLOC_001316	-	jgi|Necha2|105740|estExt_fgenesh1_pm.C_sca_28_chr13_5_00081:13-315	FSOAMP	FSONTC	OK	230.205	24.3944	-3.2383	-3.20935	5e-05	0.00945943	yes
XLOC_000448	XLOC_000448	-	jgi|Necha2|101921|estExt_fgenesh1_pg.C_sca_14_chr10_3_00151:686-1345	FSOAMP	FSONTC	OK	95.5783	10.2965	-3.21452	-3.3104	5e-05	0.00945943	yes
XLOC_004546	XLOC_004546	-	jgi|Necha2|58572|estExt_Genewise1.C_sca_18_chr2_1_02121:113-737	FSOAMP	FSONTC	OK	565.903	61.4196	-3.20378	-3.73093	5e-05	0.00945943	yes
XLOC_007919	XLOC_007919	-	jgi|Necha2|83392|fgenesh1_pg.sca_17_chr8_1_0000165:5-480	FSOAMP	FSONTC	OK	254.493	27.6658	-3.20145	-3.16612	0.00015	0.0206034	yes
XLOC_007384	XLOC_007384	-	jgi|Necha2|77393|fgenesh1_pg.sca_2_chr3_3_0000115:123-577	FSOAMP	FSONTC	OK	166.007	18.8858	-3.13587	-3.21537	0.0001	0.0159159	yes
XLOC_002366	XLOC_002366	-	jgi|Necha2|33808|e_gw1.18.2042.1:0-1433	FSOAMP	FSONTC	OK	718.227	83.7313	-3.1006	-3.21968	0.0002	0.0253848	yes
XLOC_009600	XLOC_009600	-	jgi|Necha2|96866|fgenesh1_pm.sca_14_chr10_3_0000060:12-422	FSOAMP	FSONTC	OK	293.226	34.6955	-3.0792	-3.32134	5e-05	0.00945943	yes
XLOC_009313	XLOC_009313	-	jgi|Necha2|94808|fgenesh1_pm.sca_94_chr7_5_0000001:485-879	FSOAMP	FSONTC	OK	115.042	13.7751	-3.06203	-3.09629	5e-05	0.00945943	yes
XLOC_006392	XLOC_006392	-	jgi|Necha2|70841|estExt_Genewise1Plus.C_sca_17_chr8_1_00301:106-795	FSOAMP	FSONTC	OK	126.209	15.1564	-3.05782	-3.35302	5e-05	0.00945943	yes
XLOC_005375	XLOC_005375	-	jgi|Necha2|64999|estExt_Genewise1.C_sca_132_unmapped0001:209-470	FSOAMP	FSONTC	OK	2416.72	308.716	-2.9687	-3.24941	5e-05	0.00945943	yes
XLOC_009886	XLOC_009886	-	jgi|Necha2|98911|estExt_fgenesh1_pg.C_sca_1_chr1_3_00795:5-462	FSOAMP	FSONTC	OK	111.068	14.2746	-2.95991	-3.11007	0.00015	0.0206034	yes
XLOC_001157	XLOC_001157	-	jgi|Necha2|104917|estExt_fgenesh1_pm.C_sca_9_chr7_10_00188:0-1460	FSOAMP	FSONTC	OK	122.27	15.8508	-2.94744	-3.12919	0.0001	0.0159159	yes
XLOC_007766	XLOC_007766	-	jgi|Necha2|80505|fgenesh1_pg.sca_5_chr5_3_0000304:0-343	FSOAMP	FSONTC	OK	121.307	16.3462	-2.89163	-3.16274	0.00015	0.0206034	yes
XLOC_008640	XLOC_008640	-	jgi|Necha2|90932|fgenesh1_pm.sca_18_chr2_1_0000336:4-313	FSOAMP	FSONTC	OK	270.021	36.423	-2.89015	-2.90971	0.0002	0.0253848	yes
XLOC_000447	XLOC_000447	-	jgi|Necha2|101921|estExt_fgenesh1_pg.C_sca_14_chr10_3_00151:0-212	FSOAMP	FSONTC	OK	322.814	44.0809	-2.87248	-2.88518	0.0003	0.033056	yes
XLOC_007332	XLOC_007332	-	jgi|Necha2|76673|fgenesh1_pg.sca_18_chr2_1_0000864:736-1304	FSOAMP	FSONTC	OK	98.1409	13.4308	-2.86931	-3.18891	5e-05	0.00945943	yes
XLOC_007885	XLOC_007885	-	jgi|Necha2|81884|fgenesh1_pg.sca_20_chr6_4_0000510:1-1260	FSOAMP	FSONTC	OK	821.342	124.466	-2.72223	-2.69341	0.00035	0.0369416	yes
XLOC_006394	XLOC_006394	-	jgi|Necha2|70841|estExt_Genewise1Plus.C_sca_17_chr8_1_00301:1769-2715	FSOAMP	FSONTC	OK	153.562	23.3768	-2.71567	-3.08038	0.0001	0.0159159	yes
XLOC_003814	XLOC_003814	-	jgi|Necha2|48247|e_gw1.27.37.1:630-848	FSOAMP	FSONTC	OK	369.581	56.3869	-2.71246	-2.88982	0.00035	0.0369416	yes
XLOC_009452	XLOC_009452	-	jgi|Necha2|95800|fgenesh1_pm.sca_11_chr8_3_0000142:766-1034	FSOAMP	FSONTC	OK	320.611	48.9823	-2.71049	-2.89313	0.0003	0.033056	yes
XLOC_005710	XLOC_005710	-	jgi|Necha2|66818|estExt_Genewise1Plus.C_sca_18_chr2_1_02141:2-425	FSOAMP	FSONTC	OK	114.924	17.6777	-2.70067	-3.01122	0.00025	0.0291483	yes
XLOC_006393	XLOC_006393	-	jgi|Necha2|70841|estExt_Genewise1Plus.C_sca_17_chr8_1_00301:873-1482	FSOAMP	FSONTC	OK	156.255	24.7252	-2.65985	-2.9735	0.00015	0.0206034	yes
XLOC_007333	XLOC_007333	-	jgi|Necha2|76673|fgenesh1_pg.sca_18_chr2_1_0000864:1362-2290	FSOAMP	FSONTC	OK	29.3615	4.68706	-2.64717	-2.77314	0.0004	0.0405131	yes
XLOC_005175	XLOC_005175	-	jgi|Necha2|63257|estExt_Genewise1.C_sca_27_chr9_1_00259:48-1661	FSOAMP	FSONTC	OK	301.204	49.7531	-2.59788	-2.88957	5e-05	0.00945943	yes
XLOC_002793	XLOC_002793	-	jgi|Necha2|37665|e_gw1.3.378.1:52-1391	FSOAMP	FSONTC	OK	85.0206	14.0795	-2.59421	-3.23062	5e-05	0.00945943	yes
XLOC_007021	XLOC_007021	-	jgi|Necha2|74848|fgenesh1_pg.sca_1_chr1_3_0000459:0-980	FSOAMP	FSONTC	OK	54.0637	8.97005	-2.59147	-2.82104	0.0003	0.033056	yes
XLOC_000581	XLOC_000581	-	jgi|Necha2|102552|estExt_fgenesh1_kg.C_sca_3_chr4_2_00039:335-941	FSOAMP	FSONTC	OK	337.23	55.972	-2.59096	-2.83548	0.00035	0.0369416	yes
XLOC_006134	XLOC_006134	-	jgi|Necha2|69214|estExt_Genewise1Plus.C_sca_5_chr5_3_00094:24-1116	FSOAMP	FSONTC	OK	65.7951	11.0858	-2.56927	-3.00338	5e-05	0.00945943	yes
XLOC_005105	XLOC_005105	-	jgi|Necha2|62784|estExt_Genewise1.C_sca_10_chr8_2_00368:259-1306	FSOAMP	FSONTC	OK	350.287	59.7223	-2.5522	-2.86427	0.00025	0.0291483	yes
XLOC_000838	XLOC_000838	-	jgi|Necha2|103549|estExt_fgenesh1_pm.C_sca_18_chr2_1_00695:906-3913	FSOAMP	FSONTC	OK	79.1607	13.6018	-2.54098	-2.69304	0.00035	0.0369416	yes
XLOC_004802	XLOC_004802	-	jgi|Necha2|60425|estExt_Genewise1.C_sca_3_chr4_2_01485:59-1208	FSOAMP	FSONTC	OK	123.588	21.4009	-2.5298	-2.83067	0.0003	0.033056	yes
XLOC_010062	XLOC_010062	-	jgi|Necha2|99589|estExt_fgenesh1_pg.C_sca_2_chr3_3_00394:2136-2679	FSOAMP	FSONTC	OK	181.793	32.2989	-2.49274	-2.79714	0.00015	0.0206034	yes
XLOC_009797	XLOC_009797	-	jgi|Necha2|98772|estExt_fgenesh1_pg.C_sca_1_chr1_3_00313:1201-2397	FSOAMP	FSONTC	OK	125.089	22.5174	-2.47384	-2.72255	0.00025	0.0291483	yes
XLOC_005079	XLOC_005079	-	jgi|Necha2|62632|estExt_Genewise1.C_sca_17_chr8_1_00470:14-2987	FSOAMP	FSONTC	OK	15.5362	2.88144	-2.43078	-2.72497	0.0001	0.0159159	yes
XLOC_005895	XLOC_005895	-	jgi|Necha2|67950|estExt_Genewise1Plus.C_sca_3_chr4_2_00023:0-1940	FSOAMP	FSONTC	OK	201.197	38.2576	-2.39479	-2.6716	0.0005	0.0486748	yes
XLOC_000006	XLOC_000006	-	jgi|Necha2|100017|estExt_fgenesh1_pg.C_sca_3_chr4_2_00337:6-918	FSOAMP	FSONTC	OK	14.8097	77.5605	2.38878	2.84414	0.00025	0.0291483	yes
XLOC_000030	XLOC_000030	-	jgi|Necha2|100063|estExt_fgenesh1_pg.C_sca_3_chr4_2_00423:1-1449	FSOAMP	FSONTC	OK	90.165	18.1171	-2.31522	-2.79887	5e-05	0.00945943	yes
XLOC_007733	XLOC_007733	-	jgi|Necha2|80283|fgenesh1_pg.sca_5_chr5_3_0000082:781-1665	FSOAMP	FSONTC	OK	81.0419	16.5719	-2.28993	-2.48342	0.0002	0.0253848	yes
XLOC_005438	XLOC_005438	-	jgi|Necha2|65406|estExt_Genewise1Plus.C_sca_1_chr1_3_00088:1665-2831	FSOAMP	FSONTC	OK	178.17	36.4344	-2.28988	-2.54584	0.0005	0.0486748	yes
XLOC_009976	XLOC_009976	-	jgi|Necha2|99160|estExt_fgenesh1_pg.C_sca_18_chr2_1_00441:255-468	FSOAMP	FSONTC	OK	717.447	3504.36	2.28821	2.80753	0.0002	0.0253848	yes
XLOC_006496	XLOC_006496	-	jgi|Necha2|71309|estExt_Genewise1Plus.C_sca_11_chr8_3_00126:373-2310	FSOAMP	FSONTC	OK	155.858	32.1605	-2.27687	-2.77527	0.0001	0.0159159	yes
XLOC_009937	XLOC_009937	-	jgi|Necha2|99005|estExt_fgenesh1_pg.C_sca_1_chr1_3_01102:717-1490	FSOAMP	FSONTC	OK	159.385	32.9983	-2.27206	-2.60801	0.0002	0.0253848	yes
XLOC_010036	XLOC_010036	-	jgi|Necha2|99505|estExt_fgenesh1_pg.C_sca_2_chr3_3_00161:0-994	FSOAMP	FSONTC	OK	39.5023	187.906	2.25	2.6158	0.0005	0.0486748	yes
XLOC_005482	XLOC_005482	-	jgi|Necha2|65650|estExt_Genewise1Plus.C_sca_1_chr1_3_00612:39-1841	FSOAMP	FSONTC	OK	7.25945	34.376	2.24347	2.72312	0.0004	0.0405131	yes
XLOC_000895	XLOC_000895	-	jgi|Necha2|103727|estExt_fgenesh1_pm.C_sca_2_chr3_3_00212:4-1388	FSOAMP	FSONTC	OK	81.6587	17.3331	-2.23607	-2.64837	0.0002	0.0253848	yes
XLOC_006020	XLOC_006020	-	jgi|Necha2|68517|estExt_Genewise1Plus.C_sca_3_chr4_2_01150:283-1045	FSOAMP	FSONTC	OK	78.977	17.1073	-2.20682	-2.56765	0.00045	0.0451215	yes
XLOC_006021	XLOC_006021	-	jgi|Necha2|68517|estExt_Genewise1Plus.C_sca_3_chr4_2_01150:1110-2607	FSOAMP	FSONTC	OK	236.316	52.4501	-2.1717	-2.56177	0.0004	0.0405131	yes
XLOC_008637	XLOC_008637	-	jgi|Necha2|90927|fgenesh1_pm.sca_18_chr2_1_0000331:2886-3320	FSOAMP	FSONTC	OK	262.138	59.5729	-2.1376	-2.56387	0.0003	0.033056	yes
XLOC_003843	XLOC_003843	-	jgi|Necha2|48581|e_gw1.6.807.1:1-162	FSOAMP	FSONTC	OK	1572.93	362.818	-2.11613	-2.62095	0.00015	0.0206034	yes

## Sheet: F. solani + PSC
test_id	gene_id	gene	locus	sample_1	sample_2	status	value_1	value_2	log2(fold_change)	test_stat	p_value	q_value	significant
XLOC_000552	XLOC_000552	-	jgi|Necha2|102402|estExt_fgenesh1_kg.C_sca_1_chr1_3_00089:278-405	FSOPSC	FSONTC	OK	1230.8	0	-6.22869	-nan	5e-05	0.00952453	yes
XLOC_001682	XLOC_001682	-	jgi|Necha2|25451|gw1.20.1344.1:243-443	FSOPSC	FSONTC	OK	33.4792	0	-6.22869	-nan	5e-05	0.00952453	yes
XLOC_002261	XLOC_002261	-	jgi|Necha2|33136|e_gw1.18.384.1:717-1126	FSOPSC	FSONTC	OK	24.8474	0	-6.22869	-nan	5e-05	0.00952453	yes
XLOC_002311	XLOC_002311	-	jgi|Necha2|33473|e_gw1.18.2143.1:409-620	FSOPSC	FSONTC	OK	72.6043	0	-6.22869	-nan	5e-05	0.00952453	yes
XLOC_002997	XLOC_002997	-	jgi|Necha2|38820|e_gw1.3.1272.1:1042-1189	FSOPSC	FSONTC	OK	41.9487	0	-6.22869	-nan	0.00025	0.0327792	yes
XLOC_003143	XLOC_003143	-	jgi|Necha2|40389|e_gw1.12.678.1:606-826	FSOPSC	FSONTC	OK	71.4906	0	-6.22869	-nan	5e-05	0.00952453	yes
XLOC_003433	XLOC_003433	-	jgi|Necha2|43313|e_gw1.20.1298.1:75-380	FSOPSC	FSONTC	OK	38.9336	0	-6.22869	-nan	5e-05	0.00952453	yes
XLOC_003537	XLOC_003537	-	jgi|Necha2|44802|e_gw1.58.25.1:834-980	FSOPSC	FSONTC	OK	238.59	0	-6.22869	-nan	5e-05	0.00952453	yes
XLOC_003538	XLOC_003538	-	jgi|Necha2|44971|e_gw1.9.166.1:12-388	FSOPSC	FSONTC	OK	66.7403	0	-6.22869	-nan	5e-05	0.00952453	yes
XLOC_003539	XLOC_003539	-	jgi|Necha2|44971|e_gw1.9.166.1:646-761	FSOPSC	FSONTC	OK	264.286	0	-6.22869	-nan	0.00035	0.0406161	yes
XLOC_004024	XLOC_004024	-	jgi|Necha2|49776|e_gw1.43.147.1:925-1447	FSOPSC	FSONTC	OK	3.72042	0	-6.22869	-nan	0.0002	0.0288457	yes
XLOC_004299	XLOC_004299	-	jgi|Necha2|56078|e_gw1.100.10.1:1108-1494	FSOPSC	FSONTC	OK	7.88935	0	-6.22869	-nan	5e-05	0.00952453	yes
XLOC_005163	XLOC_005163	-	jgi|Necha2|63187|estExt_Genewise1.C_sca_11_chr8_3_00512:4-277	FSOPSC	FSONTC	OK	15.2729	0	-6.22869	-nan	5e-05	0.00952453	yes
XLOC_005165	XLOC_005165	-	jgi|Necha2|63187|estExt_Genewise1.C_sca_11_chr8_3_00512:1644-1894	FSOPSC	FSONTC	OK	29.8724	0	-6.22869	-nan	5e-05	0.00952453	yes
XLOC_005579	XLOC_005579	-	jgi|Necha2|66087|estExt_Genewise1Plus.C_sca_18_chr2_1_00400:1104-1334	FSOPSC	FSONTC	OK	15.1068	0	-6.22869	-nan	0.00015	0.0222706	yes
XLOC_007794	XLOC_007794	-	jgi|Necha2|80681|fgenesh1_pg.sca_5_chr5_3_0000480:161-351	FSOPSC	FSONTC	OK	93.9847	0	-6.22869	-nan	5e-05	0.00952453	yes
XLOC_007903	XLOC_007903	-	jgi|Necha2|82460|fgenesh1_pg.sca_58_chr7_9_0000044:226-526	FSOPSC	FSONTC	OK	15.7371	0	-6.22869	-nan	5e-05	0.00952453	yes
XLOC_008218	XLOC_008218	-	jgi|Necha2|87168|fgenesh1_pg.sca_41_chr12_2_0000001:20-335	FSOPSC	FSONTC	OK	21.9958	0	-6.22869	-nan	5e-05	0.00952453	yes
XLOC_008238	XLOC_008238	-	jgi|Necha2|88214|fgenesh1_pg.sca_28_chr13_5_0000116:999-1112	FSOPSC	FSONTC	OK	376.334	0	-6.22869	-nan	0.0001	0.0171119	yes
XLOC_009105	XLOC_009105	-	jgi|Necha2|93326|fgenesh1_pm.sca_12_chr5_2_0000143:386-993	FSOPSC	FSONTC	OK	22.6752	0	-6.22869	-nan	5e-05	0.00952453	yes
XLOC_009106	XLOC_009106	-	jgi|Necha2|93326|fgenesh1_pm.sca_12_chr5_2_0000143:1497-2042	FSOPSC	FSONTC	OK	36.8702	0	-6.22869	-nan	5e-05	0.00952453	yes
XLOC_009604	XLOC_009604	-	jgi|Necha2|96869|fgenesh1_pm.sca_14_chr10_3_0000063:1384-1666	FSOPSC	FSONTC	OK	10.1246	0	-6.22869	-nan	0.00015	0.0222706	yes
XLOC_009642	XLOC_009642	-	jgi|Necha2|97646|fgenesh1_pm.sca_29_chr12_4_0000036:742-982	FSOPSC	FSONTC	OK	50.3962	0	-6.22869	-nan	5e-05	0.00952453	yes
XLOC_000663	XLOC_000663	-	jgi|Necha2|102879|estExt_fgenesh1_kg.C_sca_14_chr10_3_00008:146-257	FSOPSC	FSONTC	OK	0	397.299	5.16206	-nan	0.00025	0.0327792	yes
XLOC_001471	XLOC_001471	-	jgi|Necha2|122939|fgeneshN1_kg.sca_40_chr12_1_0000002:69-475	FSOPSC	FSONTC	OK	0	25.831	5.16206	-nan	5e-05	0.00952453	yes
XLOC_001677	XLOC_001677	-	jgi|Necha2|24316|gw1.33.342.1:577-1028	FSOPSC	FSONTC	OK	0	86.4578	5.16206	-nan	5e-05	0.00952453	yes
XLOC_001678	XLOC_001678	-	jgi|Necha2|24316|gw1.33.342.1:1177-1407	FSOPSC	FSONTC	OK	0	15.8411	5.16206	-nan	0.0003	0.0360571	yes
XLOC_003432	XLOC_003432	-	jgi|Necha2|43302|e_gw1.20.192.1:1026-1175	FSOPSC	FSONTC	OK	0	184.23	5.16206	-nan	5e-05	0.00952453	yes
XLOC_003529	XLOC_003529	-	jgi|Necha2|44426|e_gw1.84.19.1:18174-18299	FSOPSC	FSONTC	OK	0	115.927	5.16206	-nan	0.0003	0.0360571	yes
XLOC_003560	XLOC_003560	-	jgi|Necha2|45456|e_gw1.9.61.1:395-726	FSOPSC	FSONTC	OK	0	10.6179	5.16206	-nan	0.00045	0.0493826	yes
XLOC_004012	XLOC_004012	-	jgi|Necha2|49652|e_gw1.43.4.1:264-473	FSOPSC	FSONTC	OK	0	19.5779	5.16206	-nan	0.00015	0.0222706	yes
XLOC_004219	XLOC_004219	-	jgi|Necha2|52965|e_gw1.40.123.1:1773-1954	FSOPSC	FSONTC	OK	0	35.4763	5.16206	-nan	0.0001	0.0171119	yes
XLOC_004259	XLOC_004259	-	jgi|Necha2|54329|e_gw1.15.344.1:350-584	FSOPSC	FSONTC	OK	0	16.0199	5.16206	-nan	5e-05	0.00952453	yes
XLOC_005187	XLOC_005187	-	jgi|Necha2|63362|estExt_Genewise1.C_sca_6_chr9_2_00050:328-487	FSOPSC	FSONTC	OK	0	42.2147	5.16206	-nan	0.0001	0.0171119	yes
XLOC_005872	XLOC_005872	-	jgi|Necha2|67785|estExt_Genewise1Plus.C_sca_54_chr3_4_00066:117-250	FSOPSC	FSONTC	OK	0	386.777	5.16206	-nan	5e-05	0.00952453	yes
XLOC_005883	XLOC_005883	-	jgi|Necha2|67881|estExt_Genewise1Plus.C_sca_31_chr3_5_00313:940-1118	FSOPSC	FSONTC	OK	0	78.4103	5.16206	-nan	5e-05	0.00952453	yes
XLOC_006773	XLOC_006773	-	jgi|Necha2|73479|fgenesh1_kg.sca_18_chr2_1_0000031:204-696	FSOPSC	FSONTC	OK	0	24.7622	5.16206	-nan	5e-05	0.00952453	yes
XLOC_007392	XLOC_007392	-	jgi|Necha2|77516|fgenesh1_pg.sca_2_chr3_3_0000238:151-257	FSOPSC	FSONTC	OK	0	574.987	5.16206	-nan	0.0003	0.0360571	yes
XLOC_007751	XLOC_007751	-	jgi|Necha2|80428|fgenesh1_pg.sca_5_chr5_3_0000227:437-775	FSOPSC	FSONTC	OK	0	8.31347	5.16206	-nan	0.00025	0.0327792	yes
XLOC_008222	XLOC_008222	-	jgi|Necha2|87276|fgenesh1_pg.sca_41_chr12_2_0000109:234-410	FSOPSC	FSONTC	OK	0	99.8525	5.16206	-nan	5e-05	0.00952453	yes
XLOC_009894	XLOC_009894	-	jgi|Necha2|98919|estExt_fgenesh1_pg.C_sca_1_chr1_3_00821:749-980	FSOPSC	FSONTC	OK	0	52.461	5.16206	-nan	5e-05	0.00952453	yes
XLOC_009325	XLOC_009325	-	jgi|Necha2|95089|fgenesh1_pm.sca_9_chr7_10_0000189:17-1463	FSOPSC	FSONTC	OK	265.488	1.77007	-7.22869	-6.0369	5e-05	0.00952453	yes
XLOC_000005	XLOC_000005	-	jgi|Necha2|100013|estExt_fgenesh1_pg.C_sca_3_chr4_2_00315:73-477	FSOPSC	FSONTC	OK	7.97737	571.249	6.16206	4.70705	5e-05	0.00952453	yes
XLOC_008182	XLOC_008182	-	jgi|Necha2|85938|fgenesh1_pg.sca_14_chr10_3_0000133:36-490	FSOPSC	FSONTC	OK	1013.02	14.8658	-6.09052	-3.74566	0.00025	0.0327792	yes
XLOC_000603	XLOC_000603	-	jgi|Necha2|102607|estExt_fgenesh1_kg.C_sca_12_chr5_2_00004:16-351	FSOPSC	FSONTC	OK	10.8652	718.626	6.04745	5.08079	5e-05	0.00952453	yes
XLOC_002486	XLOC_002486	-	jgi|Necha2|34956|e_gw1.44.94.1:41-1633	FSOPSC	FSONTC	OK	573.214	11.4339	-5.64769	-3.70934	0.0001	0.0171119	yes
XLOC_005044	XLOC_005044	-	jgi|Necha2|62104|estExt_Genewise1.C_sca_20_chr6_4_00873:1119-2459	FSOPSC	FSONTC	OK	4.92305	207.173	5.39514	4.25114	5e-05	0.00952453	yes
XLOC_002741	XLOC_002741	-	jgi|Necha2|36929|e_gw1.54.143.1:9-540	FSOPSC	FSONTC	OK	6.20841	257.892	5.3764	3.96606	0.00035	0.0406161	yes
XLOC_007481	XLOC_007481	-	jgi|Necha2|78548|fgenesh1_pg.sca_60_chr3_6_0000052:5-1500	FSOPSC	FSONTC	OK	50.9153	1.33305	-5.2553	-3.76084	5e-05	0.00952453	yes
XLOC_009976	XLOC_009976	-	jgi|Necha2|99160|estExt_fgenesh1_pg.C_sca_18_chr2_1_00441:255-468	FSOPSC	FSONTC	OK	116.995	3661.86	4.96806	4.15744	5e-05	0.00952453	yes
XLOC_007021	XLOC_007021	-	jgi|Necha2|74848|fgenesh1_pg.sca_1_chr1_3_0000459:0-980	FSOPSC	FSONTC	OK	257.799	9.32901	-4.78838	-3.6819	5e-05	0.00952453	yes
XLOC_000087	XLOC_000087	-	jgi|Necha2|100233|estExt_fgenesh1_pg.C_sca_3_chr4_2_00817:168-1487	FSOPSC	FSONTC	OK	6.32715	173.006	4.77312	4.20443	5e-05	0.00952453	yes
XLOC_006317	XLOC_006317	-	jgi|Necha2|70270|estExt_Genewise1Plus.C_sca_20_chr6_4_00711:469-1632	FSOPSC	FSONTC	OK	199.208	7.30589	-4.76907	-3.64174	5e-05	0.00952453	yes
XLOC_005365	XLOC_005365	-	jgi|Necha2|64827|estExt_Genewise1.C_sca_28_chr13_5_00070:95-1094	FSOPSC	FSONTC	OK	3.61426	94.9233	4.71499	3.50672	5e-05	0.00952453	yes
XLOC_009708	XLOC_009708	-	jgi|Necha2|98619|estExt_fgenesh1_pg.C_sca_8_chr1_1_00396:793-1224	FSOPSC	FSONTC	OK	186.451	7.22578	-4.6895	-3.63681	0.00025	0.0327792	yes
XLOC_007661	XLOC_007661	-	jgi|Necha2|79446|fgenesh1_pg.sca_3_chr4_2_0000847:732-931	FSOPSC	FSONTC	OK	765.823	31.3896	-4.60865	-3.89533	5e-05	0.00952453	yes
XLOC_009707	XLOC_009707	-	jgi|Necha2|98619|estExt_fgenesh1_pg.C_sca_8_chr1_1_00396:158-647	FSOPSC	FSONTC	OK	410.869	17.9662	-4.51532	-3.73513	5e-05	0.00952453	yes
XLOC_001015	XLOC_001015	-	jgi|Necha2|104286|estExt_fgenesh1_pm.C_sca_19_chr4_3_00117:1200-1651	FSOPSC	FSONTC	OK	11.7154	255.135	4.44478	3.39336	0.0004	0.0448711	yes
XLOC_006791	XLOC_006791	-	jgi|Necha2|73679|fgenesh1_kg.sca_5_chr5_3_0000013:0-768	FSOPSC	FSONTC	OK	27.9379	595.858	4.41467	3.73445	0.00015	0.0222706	yes
XLOC_004957	XLOC_004957	-	jgi|Necha2|61350|estExt_Genewise1.C_sca_5_chr5_3_00888:62-644	FSOPSC	FSONTC	OK	114.362	2345.97	4.35851	3.47484	5e-05	0.00952453	yes
XLOC_007660	XLOC_007660	-	jgi|Necha2|79446|fgenesh1_pg.sca_3_chr4_2_0000847:0-498	FSOPSC	FSONTC	OK	298.98	14.6388	-4.35217	-3.86312	5e-05	0.00952453	yes
XLOC_010036	XLOC_010036	-	jgi|Necha2|99505|estExt_fgenesh1_pg.C_sca_2_chr3_3_00161:0-994	FSOPSC	FSONTC	OK	9.82265	196.776	4.3243	3.78977	5e-05	0.00952453	yes
XLOC_000654	XLOC_000654	-	jgi|Necha2|102832|estExt_fgenesh1_kg.C_sca_6_chr9_2_00037:410-597	FSOPSC	FSONTC	OK	181.233	3359.76	4.21244	3.56624	5e-05	0.00952453	yes
XLOC_008441	XLOC_008441	-	jgi|Necha2|90089|fgenesh1_pm.sca_1_chr1_3_0000222:391-730	FSOPSC	FSONTC	OK	8.68867	153.248	4.14059	3.36237	0.0003	0.0360571	yes
XLOC_005580	XLOC_005580	-	jgi|Necha2|66087|estExt_Genewise1Plus.C_sca_18_chr2_1_00400:1441-2721	FSOPSC	FSONTC	OK	256.592	15.0567	-4.091	-3.19382	5e-05	0.00952453	yes
XLOC_010037	XLOC_010037	-	jgi|Necha2|99505|estExt_fgenesh1_pg.C_sca_2_chr3_3_00161:1498-1805	FSOPSC	FSONTC	OK	18.9733	319.825	4.07524	3.46468	5e-05	0.00952453	yes
XLOC_005578	XLOC_005578	-	jgi|Necha2|66087|estExt_Genewise1Plus.C_sca_18_chr2_1_00400:540-954	FSOPSC	FSONTC	OK	214.525	12.9383	-4.05142	-3.161	0.00015	0.0222706	yes
XLOC_000538	XLOC_000538	-	jgi|Necha2|102387|estExt_fgenesh1_kg.C_sca_1_chr1_3_00067:187-580	FSOPSC	FSONTC	OK	226.116	13.7171	-4.04301	-3.0418	0.00015	0.0222706	yes
XLOC_006990	XLOC_006990	-	jgi|Necha2|74762|fgenesh1_pg.sca_1_chr1_3_0000373:331-899	FSOPSC	FSONTC	OK	6.55904	107.576	4.03573	3.36362	0.0004	0.0448711	yes
XLOC_003358	XLOC_003358	-	jgi|Necha2|42213|e_gw1.33.369.1:777-1038	FSOPSC	FSONTC	OK	847.615	52.6814	-4.00804	-3.16959	0.0003	0.0360571	yes
XLOC_000557	XLOC_000557	-	jgi|Necha2|102409|estExt_fgenesh1_kg.C_sca_1_chr1_3_00101:305-851	FSOPSC	FSONTC	OK	503.022	32.7374	-3.94161	-3.43463	0.00015	0.0222706	yes
XLOC_006821	XLOC_006821	-	jgi|Necha2|74068|fgenesh1_pg.sca_8_chr1_1_0000099:3870-4182	FSOPSC	FSONTC	OK	17.8562	273.618	3.93766	3.06456	0.0002	0.0288457	yes
XLOC_003567	XLOC_003567	-	jgi|Necha2|45826|e_gw1.22.250.1:0-831	FSOPSC	FSONTC	OK	5.76963	83.2153	3.8503	3.34386	0.00025	0.0327792	yes
XLOC_010153	XLOC_010153	-	jgi|Necha2|99959|estExt_fgenesh1_pg.C_sca_3_chr4_2_00213:1111-1719	FSOPSC	FSONTC	OK	29.6908	426.212	3.84348	3.4085	5e-05	0.00952453	yes
XLOC_008566	XLOC_008566	-	jgi|Necha2|90431|fgenesh1_pm.sca_1_chr1_3_0000564:23-641	FSOPSC	FSONTC	OK	8.98058	126.318	3.81411	3.47199	5e-05	0.00952453	yes
XLOC_004275	XLOC_004275	-	jgi|Necha2|54849|e_gw1.28.37.1:102-647	FSOPSC	FSONTC	OK	9.37239	131.58	3.81138	3.24564	0.00035	0.0406161	yes
XLOC_000569	XLOC_000569	-	jgi|Necha2|102497|estExt_fgenesh1_kg.C_sca_2_chr3_3_00033:105-407	FSOPSC	FSONTC	OK	110.891	1539.34	3.7951	2.93889	5e-05	0.00952453	yes
XLOC_006100	XLOC_006100	-	jgi|Necha2|68940|estExt_Genewise1Plus.C_sca_12_chr5_2_00169:1854-2261	FSOPSC	FSONTC	OK	312.732	23.2035	-3.75251	-3.05302	0.00015	0.0222706	yes
XLOC_002541	XLOC_002541	-	jgi|Necha2|35479|e_gw1.2.978.1:738-1001	FSOPSC	FSONTC	OK	45.5849	611.472	3.74566	2.84381	0.0001	0.0171119	yes
XLOC_010152	XLOC_010152	-	jgi|Necha2|99959|estExt_fgenesh1_pg.C_sca_3_chr4_2_00213:0-931	FSOPSC	FSONTC	OK	48.9969	653.994	3.73852	3.24659	5e-05	0.00952453	yes
XLOC_006560	XLOC_006560	-	jgi|Necha2|71809|estExt_Genewise1Plus.C_sca_6_chr9_2_00398:105-768	FSOPSC	FSONTC	OK	612.962	49.4323	-3.63227	-2.96968	0.00045	0.0493826	yes
XLOC_002540	XLOC_002540	-	jgi|Necha2|35479|e_gw1.2.978.1:3-596	FSOPSC	FSONTC	OK	18.3822	226.95	3.626	2.7867	5e-05	0.00952453	yes
XLOC_000460	XLOC_000460	-	jgi|Necha2|101975|estExt_fgenesh1_pg.C_sca_52_chr10_4_00053:3-798	FSOPSC	FSONTC	OK	13.2511	154.918	3.54732	3.23859	5e-05	0.00952453	yes
XLOC_001174	XLOC_001174	-	jgi|Necha2|105062|estExt_fgenesh1_pm.C_sca_10_chr8_2_00210:55-1298	FSOPSC	FSONTC	OK	9.80108	110.965	3.50102	3.30271	5e-05	0.00952453	yes
XLOC_004276	XLOC_004276	-	jgi|Necha2|54849|e_gw1.28.37.1:747-1409	FSOPSC	FSONTC	OK	12.7048	142.503	3.48754	3.20554	0.0001	0.0171119	yes
XLOC_007621	XLOC_007621	-	jgi|Necha2|79258|fgenesh1_pg.sca_3_chr4_2_0000659:0-775	FSOPSC	FSONTC	OK	82.051	7.64092	-3.4247	-2.63928	0.0004	0.0448711	yes
XLOC_000217	XLOC_000217	-	jgi|Necha2|100823|estExt_fgenesh1_pg.C_sca_20_chr6_4_00077:0-1049	FSOPSC	FSONTC	OK	19.2187	206.14	3.42304	3.18315	5e-05	0.00952453	yes
XLOC_006263	XLOC_006263	-	jgi|Necha2|69991|estExt_Genewise1Plus.C_sca_20_chr6_4_00057:42-577	FSOPSC	FSONTC	OK	105.142	10.2305	-3.3614	-3.1559	5e-05	0.00952453	yes
XLOC_000211	XLOC_000211	-	jgi|Necha2|100803|estExt_fgenesh1_pg.C_sca_53_chr6_3_00068:143-1182	FSOPSC	FSONTC	OK	18.2118	178.215	3.29067	2.78959	0.0003	0.0360571	yes
XLOC_001518	XLOC_001518	-	jgi|Necha2|123214|estExt_fgeneshN1_kg.C_sca_27_chr9_1_00006:842-1587	FSOPSC	FSONTC	OK	295.441	33.9964	-3.11942	-2.50467	0.00025	0.0327792	yes
XLOC_001061	XLOC_001061	-	jgi|Necha2|104483|estExt_fgenesh1_pm.C_sca_5_chr5_3_00198:171-640	FSOPSC	FSONTC	OK	122.378	957.678	2.96819	2.79797	0.0003	0.0360571	yes
XLOC_004681	XLOC_004681	-	jgi|Necha2|59530|estExt_Genewise1.C_sca_54_chr3_4_00035:29-1448	FSOPSC	FSONTC	OK	1090.57	143.605	-2.9249	-2.59048	0.00015	0.0222706	yes
